# Supplementary material for: Clozapine-induced transcriptional changes in the zebrafish brain
Source: NPJ Schizophr. 2020 Feb 3;6:3. doi: 10.1038/s41537-019-0092-x (PMC6997376; doi:10.1038/s41537-019-0092-x)
Supplement: Supplementary file 2 — Supplementary Data [file 41537_2019_92_MOESM2_ESM.xlsx]

## Sheet: Sheet1
Supplementary Data - Results of differential gene expression analysis following clozapine exposure for all detectable transcripts in zebrafish brain. FDR – False Discovery Rate.
				A) DMSO exposure-associated changes				B) Clozapine exposure-associated changes					C) Sex interaction-associated changes
				Wald test water vs DMSO (control)				Likelihood ratio test DMSO (control), 20µg/L clozapine ('Low'), and 70µg/L clozapine ('High')					Likelihood ratio test DMSO (control), 20µg/L clozapine ('Low'), and 70µg/L clozapine ('High') with exposure*sex term
Gene ID	Gene symbol	Human orthologue gene ID	Human orthologue gene symbol	Base Mean Counts	P-value	FDR	log2 Fold Change water vs DMSO	Base Mean Counts	P-value	FDR	log2 Fold Change Control vs Low	log2 Fold Change Control vs High	Base Mean Counts	P-value	FDR	log2 Fold Change Control vs Low	log2 Fold Change Control vs High
ENSDARG00000035327	ckma	ENSG00000104879	CKM	862.44	-	-	-	85.9941	1.11486e-06	0.0126481	2.82143	1.0615	85.9879	0.00627739	0.999744	0.670191	0.576715
ENSDARG00000067593	sco1	ENSG00000133028	SCO1	73.0225	0.000288104	0.352647	0.352647	66.0968	1.21692e-06	0.0126481	-0.759114	-0.66128	66.0963	0.252768	0.999744	0.228323	-0.497058
ENSDARG00000036028	arrdc3b	ENSG00000113369	ARRDC3	314.512	0.0019698	0.524546	0.524546	282.333	5.05262e-06	0.0350096	-0.603805	-0.839337	282.336	0.839586	0.999744	0.254948	-0.767003
ENSDARG00000078041	xpo1a	ENSG00000082898	XPO1	321.066	0.00776386	0.723239	0.723239	303.692	8.12147e-06	0.0422052	-0.211652	-0.366536	303.693	0.583748	0.999744	0.108499	-0.320742
ENSDARG00000007377	odc1	ENSG00000115758	ODC1	235.839	0.000926717	0.418453	0.418453	220.101	1.07204e-05	0.0445688	-0.357431	-0.415853	220.103	0.867169	0.999744	0.137996	-0.394333
ENSDARG00000027088	ptgdsb.1	ENSG00000267206; ENSG00000177984; ENSG00000148386; ENSG00000160349; ENSG00000187922; ENSG00000122136; ENSG00000204003; ENSG00000214402; ENSG00000204001; ENSG00000171102; ENSG00000122133	LCN6; LCN15; LCN9; LCN1; LCN10; OBP2A; AL355987.1; LCNL1; LCN8; OBP2B; PAEP	845.701	0.731412	0.989119	0.989119	745.869	2.38304e-05	0.0823947	-0.791337	0.362791	745.911	0.42671	0.999744	0.350916	0.67371
ENSDARG00000053254	mylpfa	ENSG00000180209	MYLPF	480.711	-	-	-	63.3881	2.77463e-05	0.0823947	2.29145	0.519193	63.3836	0.00461736	0.999744	0.667065	-0.62522
ENSDARG00000101434	slc39a3			21.4876	0.317098	0.954914	0.954914	26.231	3.53537e-05	0.0866668	0.753617	0.323261	26.231	0.117305	0.999744	0.232715	-0.0232588
ENSDARG00000104687	slc16a9b	ENSG00000165449	SLC16A9	147.612	0.0261378	0.826676	0.826676	134.566	4.25413e-05	0.0866668	-0.388057	-0.574875	134.567	0.83833	0.999744	0.189159	-0.529001
ENSDARG00000068457	tnnt3b	ENSG00000130595	TNNT3	526.012	-	-	-	70.0538	4.46441e-05	0.0866668	2.01013	0.266029	70.0481	0.00304637	0.985653	0.607703	-0.289377
ENSDARG00000035859	angptl4	ENSG00000167772	ANGPTL4	207.871	0.000240771	0.352647	0.352647	193.642	4.5862e-05	0.0866668	-0.432067	-0.841727	193.649	0.665844	0.999744	0.268463	-0.670521
ENSDARG00000014499	nutf2l			29.4907	0.177464	0.918597	0.918597	28.9977	5.3618e-05	0.0928798	-0.222748	0.485953	28.998	0.127436	0.999744	0.232177	0.422165
ENSDARG00000058371	krt5			740.448	-	-	-	589.371	6.62168e-05	0.102841	-2.08249	1.17154	589.475	0.716419	0.999744	0.978644	1.55826
ENSDARG00000060102	kank1a	ENSG00000107104	KANK1	61.9018	0.284862	0.95134	0.95134	68.5274	6.9263e-05	0.102841	0.120729	0.480588	68.5268	0.184472	0.999744	0.162062	0.382029
ENSDARG00000040565	ckmb	ENSG00000104879	CKM	1384.73	-	-	-	149.211	8.69887e-05	0.114949	2.14864	0.712894	149.199	0.0267207	0.999744	0.663805	-0.0292074
ENSDARG00000035458	atp2a1l	ENSG00000132681	ATP1A4	444.334	-	-	-	55.3303	8.84776e-05	0.114949	2.52368	0.728022	55.3255	0.00478246	0.999744	0.750495	-0.5711
ENSDARG00000079150	si:ch211-276i12.9			378.505	0.0157196	0.777076	0.777076	361.344	0.000102575	0.125426	-0.163847	-0.349086	361.343	0.776572	0.999744	0.116499	-0.401535
ENSDARG00000022817	pvalb3	ENSG00000122543; ENSG00000135175	OCM; OCM2	246.577	-	-	-	45.0654	0.000123178	0.14165	2.54818	1.38218	45.0585	0.0259993	0.999744	0.76226	0.25928
ENSDARG00000020009	bmp2k	ENSG00000138756	BMP2K	142.42	0.105194	0.878564	0.878564	146.774	0.000129473	0.14165	0.051401	0.243575	146.774	0.963498	0.999744	0.0884725	0.233505
ENSDARG00000036830	krt91			693.497	-	-	-	644.902	0.000159771	0.164515	-1.51102	1.29168	645	0.737114	0.999744	0.91186	1.34025
ENSDARG00000017037	ikbkg	ENSG00000269335	IKBKG	670.126	0.260598	0.944964	0.944964	689.032	0.000166201	0.164515	0.146046	0.0508506	689.035	0.485256	0.999744	0.051058	0.0441665
ENSDARG00000030844	klf11a	ENSG00000172059	KLF11	392.854	0.939894	0.995907	0.995907	331.487	0.000185175	0.174965	-0.261102	-0.460167	331.493	0.927406	0.999744	0.161218	-0.417982
ENSDARG00000013794	klf11b	ENSG00000172059	KLF11	170.952	0.70055	0.988768	0.988768	149.94	0.000221367	0.195519	-0.149852	-0.536722	149.943	0.567067	0.999744	0.188352	-0.394728
ENSDARG00000096594	lratb.1			101.048	0.00179812	0.518733	0.518733	103.102	0.00022574	0.195519	0.118632	0.491244	103.102	0.299183	0.999744	0.180697	0.300787
ENSDARG00000054616	cldni	ENSG00000184697; ENSG00000156282; ENSG00000228607; ENSG00000185758; ENSG00000177300; ENSG00000213937	CLDN6; CLDN17; CLDN25; CLDN24; CLDN22; CLDN9	20.528	-	-	-	17.2695	0.000236123	0.196332	-1.42413	0.685543	17.2714	0.33558	0.999744	0.717777	1.40379
ENSDARG00000041572	zfpm1	ENSG00000179588	ZFPM1	29.6658	0.498566	0.969491	0.969491	34.1139	0.000253102	0.202355	0.270943	0.443392	34.1141	0.0538876	0.999744	0.154235	0.503642
ENSDARG00000103025	hmgcs1	ENSG00000112972	HMGCS1	321.817	0.511675	0.969957	0.969957	277.556	0.000278262	0.206967	-0.297446	-0.526445	277.56	0.952531	0.999744	0.18874	-0.543887
ENSDARG00000099197	actc1b	ENSG00000148156	ACTL7B	562.511	-	-	-	98.8925	0.000278783	0.206967	1.65828	0.132661	98.8856	0.00352735	0.985653	0.581402	-0.721951
ENSDARG00000061274	lss	ENSG00000160285	LSS	77.1362	0.883135	0.993852	0.993852	66.1337	0.000366231	0.260339	-0.223476	-0.448109	66.1348	0.804526	0.999744	0.161012	-0.488401
ENSDARG00000102906	hibadha			75.8899	0.0794033	0.857715	0.857715	82.7117	0.000375724	0.260339	0.30359	0.409867	82.7126	0.677374	0.999744	0.152898	0.420937
ENSDARG00000077653	rabl6b	ENSG00000196642	RABL6	254.113	0.420326	0.96607	0.96607	253.434	0.000560176	0.364844	-0.157809	0.063188	253.433	0.0486621	0.999744	0.0798441	0.186818
ENSDARG00000106760	golim4a			17.5546	0.0839496	0.859109	0.859109	16.4777	0.000572785	0.364844	-0.383385	0.626926	16.4777	0.0101018	0.999744	0.368048	0.412783
ENSDARG00000037789	pvalb1	ENSG00000122543; ENSG00000135175	OCM; OCM2	175.268	-	-	-	46.818	0.000594511	0.364844	2.22811	0.202189	46.8149	0.00125409	0.87105	0.768469	-1.38531
ENSDARG00000053820	pcmtd2	ENSG00000203880	PCMTD2	215.439	0.454581	0.966662	0.966662	237.105	0.000596753	0.364844	-0.108851	0.338631	237.101	0.170196	0.999744	0.170347	0.119141
ENSDARG00000036840	krt15			100.094	-	-	-	41.5692	0.000618078	0.365511	0.182621	1.75733	41.5729	0.798198	0.999744	0.757821	1.89407
ENSDARG00000067838	riox1	ENSG00000170468	RIOX1	96.0255	0.262474	0.944964	0.944964	102.585	0.000636786	0.365511	0.212184	0.204179	102.585	0.243626	0.999744	0.0878712	0.218197
ENSDARG00000038559	h1f0	ENSG00000189060	H1F0	2999.59	0.140806	0.911436	0.911436	2749.61	0.000650595	0.365511	-0.234667	-0.495963	2749.63	0.638954	0.999744	0.184442	-0.422349
ENSDARG00000051853	galns	ENSG00000141012	GALNS	54.7842	0.0421468	0.857715	0.857715	52.9914	0.000679865	0.367447	-0.136684	-0.406131	52.9917	0.965388	0.999744	0.155219	-0.436548
ENSDARG00000058656	desma	ENSG00000175084	DES	20.404	-	-	-	11.4173	0.000711458	0.367447	1.29577	0.546467	11.4174	0.525051	0.999744	0.475815	0.326351
ENSDARG00000097501	si:dkey-111k8.3			66.1369	0.00103849	0.437893	0.437893	64.5347	0.00072121	0.367447	-0.355502	-0.332115	64.5342	0.246072	0.999744	0.148411	-0.256898
ENSDARG00000060246	slc16a6b	ENSG00000108932	SLC16A6	68.1922	0.00365052	0.667683	0.667683	63.4084	0.000740163	0.367447	-0.504949	-0.625657	63.4095	0.463055	0.999744	0.252483	-0.53455
ENSDARG00000099420	nme2b.2	ENSG00000239672	NME1	2183.41	-	-	-	575.918	0.000742425	0.367447	1.01535	0.161635	575.887	0.0328944	0.999744	0.377843	-0.247221
ENSDARG00000063229	xpo1b	ENSG00000082898	XPO1	288.923	0.085364	0.865248	0.865248	276.302	0.000771736	0.373072	-0.174831	-0.226782	276.304	0.801378	0.999744	0.0907078	-0.235861
ENSDARG00000008904	smarca2	ENSG00000080503	SMARCA2	161.885	0.0960436	0.873571	0.873571	170.584	0.000809056	0.382224	0.136922	0.341475	170.584	0.957598	0.999744	0.132204	0.366946
ENSDARG00000018146	gpx1a	ENSG00000211445; ENSG00000224586	GPX3; GPX5	712.146	0.0381388	0.84913	0.84913	748.202	0.000832194	0.384418	0.374375	0.187549	748.201	0.912609	0.999744	0.143647	0.230824
ENSDARG00000024433	pvalb4	ENSG00000122543; ENSG00000135175	OCM; OCM2	1235.24	-	-	-	151.049	0.000973904	0.440099	1.88044	0.715618	151.036	0.00697986	0.999744	0.639792	0.109144
ENSDARG00000100505	ddx52	ENSG00000278053	DDX52	76.196	0.838001	0.991618	0.991618	75.2715	0.00102072	0.451439	0.116849	-0.142601	75.2723	0.762339	0.999744	0.0968748	-0.130007
ENSDARG00000030765	hadh	ENSG00000138796	HADH	265.944	0.21146	0.927829	0.927829	237.069	0.00109583	0.460223	-0.106481	-0.245052	237.071	0.397079	0.999744	0.0933791	-0.313636
ENSDARG00000034852	nt5c2l1	ENSG00000144130	NT5DC4	214.107	0.215524	0.929362	0.929362	280.821	0.00109868	0.460223	0.093073	0.676653	280.818	0.528227	0.999744	0.289062	0.850729
ENSDARG00000102075	RNF122	ENSG00000133874	RNF122	173.137	0.33277	0.959996	0.959996	181.35	0.00111579	0.460223	0.058815	0.28067	181.348	0.418298	0.999744	0.115231	0.195436
ENSDARG00000038567	tsr3	ENSG00000007520	TSR3	110.584	0.00220508	0.541443	0.541443	113.016	0.00115162	0.460223	0.208799	0.284373	113.014	0.900506	0.999744	0.115269	0.288085
ENSDARG00000045842	zgc:113263	ENSG00000092330	TINF2	67.4232	0.0675275	0.857715	0.857715	61.0242	0.00116039	0.460223	-0.353481	-0.581306	61.0242	0.980906	0.999744	0.229693	-0.559137
ENSDARG00000042641	cyp51	ENSG00000001630	CYP51A1	352.977	0.905228	0.993852	0.993852	311.315	0.00117663	0.460223	-0.215243	-0.374848	311.316	0.669751	0.999744	0.146962	-0.334408
ENSDARG00000024815	ogfrl2	ENSG00000060491	OGFR	13.4904	0.801745	0.991457	0.991457	15.0636	0.00119556	0.460223	-0.35872	0.818516	15.0645	0.51512	0.999744	0.48144	0.872926
ENSDARG00000044091	pitpnab	ENSG00000174238	PITPNA	1325.1	0.0227063	0.800732	0.800732	1299.91	0.00123807	0.466161	-0.103932	-0.134242	1299.9	0.173861	0.999744	0.0538347	-0.0994895
ENSDARG00000043457	gapdh	ENSG00000111640	GAPDH	947.133	-	-	-	124.996	0.00126332	0.466161	1.28288	0.68672	125	0.058671	0.999744	0.466121	0.584647
ENSDARG00000069619	atf7ip	ENSG00000171681	ATF7IP	828.621	0.566864	0.974253	0.974253	776.339	0.00130251	0.466161	-0.0587444	-0.177659	776.344	0.736211	0.999744	0.0709385	-0.138482
ENSDARG00000020890	tmod4	ENSG00000163157	TMOD4	56.2685	0.118614	0.895933	0.895933	54.1946	0.00131497	0.466161	0.509853	-0.15308	54.1942	0.024779	0.999744	0.255061	-0.448465
ENSDARG00000114382	ccdc120			46.3816	0.328902	0.95894	0.95894	48.2252	0.00132597	0.466161	0.493867	-0.106223	48.2258	0.260988	0.999744	0.251151	0.170693
ENSDARG00000074533	slc25a38b	ENSG00000144659	SLC25A38	314.93	0.0242944	0.804416	0.804416	311.718	0.00138025	0.466161	-0.14877	-0.171954	311.719	0.737727	0.999744	0.0744638	-0.131542
ENSDARG00000037266	myoz2b	ENSG00000172399	MYOZ2	40.2829	0.529633	0.971194	0.971194	36.2078	0.00142018	0.466161	-0.0995879	-0.574363	36.208	0.228149	0.999744	0.22818	-0.504221
ENSDARG00000002768	pvalb2	ENSG00000122543; ENSG00000135175	OCM; OCM2	231.797	-	-	-	102.289	0.00142036	0.466161	2.41558	0.211681	102.273	0.0123393	0.999744	0.891025	-0.346054
ENSDARG00000087554	cdk1	ENSG00000170312	CDK1	33.8007	0.204098	0.92707	0.92707	29.4331	0.00144454	0.466161	-0.668057	-0.336258	29.4333	0.78406	0.999744	0.275066	-0.237994
ENSDARG00000101110	si:ch211-152c8.4			305.808	0.00314816	0.655096	0.655096	323.77	0.00147027	0.466161	0.343889	0.348769	323.771	0.226914	0.999744	0.152913	0.193979
ENSDARG00000052701	smpd2b	ENSG00000135587	SMPD2	36.8241	0.0366772	0.848781	0.848781	36.5289	0.00147823	0.466161	0.309935	0.0417793	36.5291	0.9652	0.999744	0.140266	0.0432631
ENSDARG00000070835	tnnc2	ENSG00000101470	TNNC2	211.687	-	-	-	40.5274	0.00148009	0.466161	1.6226	0.439795	40.5236	0.0056643	0.999744	0.593469	-0.301856
ENSDARG00000103092	grem2b	ENSG00000180875	GREM2	19.9405	0.026768	0.830403	0.830403	19.2374	0.00154754	0.473581	-0.0764715	-0.819492	19.2374	0.415587	0.999744	0.333987	-0.823489
ENSDARG00000022944	ecd	ENSG00000122882	ECD	57.2994	0.0694388	0.857715	0.857715	60.5433	0.00155671	0.473581	0.348516	0.22464	60.5431	0.193044	0.999744	0.137621	0.0428351
ENSDARG00000052734	hmgcra	ENSG00000113161	HMGCR	66.0504	0.262399	0.944964	0.944964	58.3731	0.001572	0.473581	-0.345031	-0.414112	58.3734	0.74802	0.999744	0.182174	-0.406119
ENSDARG00000053021	grsf1			233.909	0.118782	0.895933	0.895933	226.415	0.00175744	0.517272	-0.0833867	-0.235732	226.415	0.742361	0.999744	0.0948995	-0.287723
ENSDARG00000105490	rph3ab	ENSG00000089169	RPH3A	256.277	0.81299	0.991457	0.991457	242.946	0.00177609	0.517272	-0.039989	-0.163042	242.948	0.562465	0.999744	0.0677104	-0.111378
ENSDARG00000027355	slc25a4	ENSG00000151729	SLC25A4	114.152	-	-	-	25.3396	0.00181482	0.517272	1.23354	0.417524	25.3391	0.0855226	0.999744	0.481808	0.692018
ENSDARG00000012972	cfl1l			72.6997	0.14331	0.911923	0.911923	57.8128	0.00181656	0.517272	-0.920685	0.695337	57.8194	0.797164	0.999744	0.642976	0.985333
ENSDARG00000113308	zgc:162613			75.5529	0.00292	0.647915	0.647915	74.6313	0.0019809	0.555835	-0.0829776	-0.449908	74.6314	0.889597	0.999744	0.189856	-0.512769
ENSDARG00000098242	brcc3	ENSG00000185515	BRCC3	309.557	0.250269	0.944467	0.944467	318.379	0.00202892	0.555835	0.0569554	0.179528	318.379	0.971436	0.999744	0.0760339	0.189147
ENSDARG00000044356	tp63	ENSG00000073282	TP63	10.5882	0.681649	0.986902	0.986902	10.5949	0.0020322	0.555835	-0.879133	0.348809	10.5957	0.754339	0.999744	0.515969	0.55276
ENSDARG00000075444	cgref1			126.162	0.714758	0.988866	0.988866	107.341	0.00208326	0.558213	-0.441588	-0.410769	107.341	0.376103	0.999744	0.20145	-0.346165
ENSDARG00000078435	anapc13	ENSG00000129055	ANAPC13	647.851	0.266221	0.946049	0.946049	666.991	0.00209461	0.558213	0.181755	0.0420112	666.993	0.447615	0.999744	0.0772075	-0.0135752
ENSDARG00000091234	si:ch73-335l21.4			31.9615	0.0459288	0.857715	0.857715	29.0121	0.00214447	0.563743	-1.11586	-0.326312	29.0131	0.476111	0.999744	0.451929	0.00761955
ENSDARG00000079946	sqlea	ENSG00000104549	SQLE	107.548	0.921004	0.994986	0.994986	86.5083	0.00218879	0.563743	-0.470765	-0.561226	86.5087	0.896551	0.999744	0.252251	-0.479268
ENSDARG00000014463	usf1l	ENSG00000158773	USF1	223.408	0.211652	0.927829	0.927829	210.067	0.00219672	0.563743	-0.286667	-0.1353	210.068	0.442904	0.999744	0.116834	-0.234218
ENSDARG00000091931	gpatch4	ENSG00000160818	GPATCH4	48.4207	0.350286	0.961926	0.961926	44.9992	0.00226108	0.565027	-0.357533	-0.147734	44.9996	0.215285	0.999744	0.14679	-0.252077
ENSDARG00000044613	c1qa	ENSG00000173372	C1QA	22.7213	0.174268	0.918597	0.918597	25.03	0.00228372	0.565027	-0.00125963	0.855991	25.0303	0.789403	0.999744	0.422484	0.699535
ENSDARG00000036998	arf3b	ENSG00000272822; ENSG00000255863; ENSG00000134287	AC073610.3; AC073610.2; ARF3	924.965	0.19909	0.926006	0.926006	911.789	0.00229222	0.565027	-0.00147614	-0.201606	911.8	0.244088	0.999744	0.0923588	-0.130962
ENSDARG00000109646	si:ch211-153a8.4	ENSG00000131351	HAUS8	29.3673	0.637354	0.981434	0.981434	31.0912	0.00231363	0.565027	-0.268416	0.335528	31.0907	0.945462	0.999744	0.255718	0.314257
ENSDARG00000011553	atp5pb	ENSG00000116459	ATP5PB	3826.41	0.0887238	0.868048	0.868048	3847.87	0.00234048	0.565027	0.121882	0.0272636	3847.89	0.696935	0.999744	0.0530274	-0.0033953
ENSDARG00000103747	cav1	ENSG00000105974	CAV1	98.1754	0.116901	0.894198	0.894198	95.3247	0.00236481	0.565027	-0.246224	-0.144487	95.3247	0.584994	0.999744	0.102484	-0.156661
ENSDARG00000029415	mtx2	ENSG00000128654	MTX2	705.057	0.0045211	0.700606	0.700606	721.116	0.00242632	0.569415	0.0197256	-0.111581	721.115	0.599536	0.999744	0.0577984	-0.133058
ENSDARG00000022438	cox6a1	ENSG00000156885	COX6A2	6330.34	0.112629	0.889172	0.889172	6485.67	0.00243796	0.569415	0.170926	0.0524217	6485.66	0.0645882	0.999744	0.0689665	-0.0527531
ENSDARG00000074843	phldb2b	ENSG00000144824	PHLDB2	24.6428	0.165666	0.916374	0.916374	21.2712	0.00254997	0.576065	-0.316681	-1.10528	21.2704	0.609901	0.999744	0.440002	-1.41939
ENSDARG00000011961	csrp2	ENSG00000175183	CSRP2	190.395	0.0783992	0.857715	0.857715	199.414	0.00255752	0.576065	0.249139	0.17511	199.416	0.473296	0.999744	0.10532	0.0907136
ENSDARG00000108953	si:ch211-283g2.2	ENSG00000104921; ENSG00000161944; ENSG00000116031; ENSG00000166527; ENSG00000205846; ENSG00000182566; ENSG00000104938; ENSG00000132514; ENSG00000090659; ENSG00000141505; ENSG00000198178; ENSG00000111729	FCER2; ASGR2; CD207; CLEC4D; CLEC6A; CLEC4G; CLEC4M; CLEC10A; CD209; ASGR1; CLEC4C; CLEC4A	13.5031	0.401631	0.96607	0.96607	18.1079	0.00259843	0.576065	0.356625	0.975112	18.1085	0.397795	0.999744	0.410297	0.616559
ENSDARG00000104613	znf1179			564.734	-	-	-	436.462	0.0026037	0.576065	-1.21763	-0.837753	436.473	0.547523	0.999744	0.521921	-0.775267
ENSDARG00000096851	znf1143			69.0545	0.00953889	0.725987	0.725987	66.0753	0.002605	0.576065	-0.362112	-0.434133	66.0753	0.466744	0.999744	0.194573	-0.265333
ENSDARG00000069133	mstnb	ENSG00000223802; ENSG00000130283; ENSG00000139269; ENSG00000184344; ENSG00000156574; ENSG00000138379	CERS1; GDF1; INHBE; GDF3; NODAL; MSTN	320.74	0.939895	0.995907	0.995907	294.049	0.00263455	0.576467	-0.175769	-0.205336	294.052	0.459663	0.999744	0.092872	-0.158018
ENSDARG00000017143	brd9	ENSG00000028310	BRD9	171.563	0.0162063	0.782809	0.782809	172.922	0.00273575	0.592376	0.176883	0.10589	172.921	0.881338	0.999744	0.0748881	0.122038
ENSDARG00000067670	pomt1	ENSG00000130714	POMT1	67.5582	0.962459	0.998954	0.998954	62.1863	0.00278119	0.595437	0.104771	-0.532587	62.1856	0.898711	0.999744	0.277149	-0.464491
ENSDARG00000021021	trim35-28			103.344	0.0156306	0.777076	0.777076	99.2693	0.00280718	0.595437	-0.20941	-0.235279	99.2695	0.96203	0.999744	0.109885	-0.25157
ENSDARG00000070122	stk11ip	ENSG00000144589	STK11IP	93.7502	0.0197792	0.782809	0.782809	91.3381	0.00285754	0.599282	0.0329115	0.221706	91.3379	0.640786	0.999744	0.101528	0.281499
ENSDARG00000068709	fam174b	ENSG00000185442	FAM174B	526.911	0.0154498	0.777076	0.777076	517.098	0.00293805	0.599282	-0.107199	-0.128824	517.1	0.0964706	0.999744	0.0556917	-0.19125
ENSDARG00000069192	zgc:163030			9.81991	0.229339	0.933768	0.933768	11.3152	0.00294123	0.599282	-0.474356	0.492226	11.3149	0.582934	0.999744	0.411243	0.238302
ENSDARG00000044550	hif1al2			53.5699	0.187166	0.921124	0.921124	70.9288	0.00294929	0.599282	0.108735	0.636293	70.929	0.575266	0.999744	0.292707	0.777336
ENSDARG00000055876	msmo1	ENSG00000052802	MSMO1	443.445	0.079532	0.857715	0.857715	408.888	0.00296945	0.599282	-0.295136	-0.446729	408.893	0.806414	0.999744	0.192514	-0.397756
ENSDARG00000004301	rhogb	ENSG00000177105	RHOG	40.735	0.158664	0.916374	0.916374	41.9209	0.00305113	0.609845	0.00797537	0.394157	41.9204	0.586781	0.999744	0.197623	0.383032
ENSDARG00000110276	arhgef9b			87.1071	0.854755	0.993852	0.993852	68.9686	0.00310971	0.615313	-0.303035	-0.697399	68.9673	0.257958	0.999744	0.285993	-0.566971
ENSDARG00000098312	scarb2a			258.108	0.061651	0.857715	0.857715	246.349	0.00313769	0.615313	-0.23529	-0.176995	246.351	0.908964	0.999744	0.105719	-0.177151
ENSDARG00000096304	btr31			7.67596	0.100899	0.875791	0.875791	10.8454	0.00318831	0.619397	0.0286791	0.701837	10.8454	0.595313	0.999744	0.350318	0.733766
ENSDARG00000114991	tmem14cb	ENSG00000111843	TMEM14C	128.945	0.261418	0.944964	0.944964	139.483	0.00342231	0.653148	0.0872886	0.484402	139.479	0.172212	0.999744	0.216552	0.377827
ENSDARG00000029995	tnni2b.2	ENSG00000130598	TNNI2	295.508	-	-	-	30.0668	0.00347252	0.653148	1.70487	0.37073	30.0649	0.0011561	0.87105	0.643661	-0.45077
ENSDARG00000026499	ppm1e	ENSG00000175175	PPM1E	301.266	0.0444893	0.857715	0.857715	288.343	0.00348717	0.653148	-0.183759	-0.226851	288.344	0.165798	0.999744	0.100256	-0.0931604
ENSDARG00000060785	pcnx4	ENSG00000126773	PCNX4	130.8	0.0608649	0.857715	0.857715	132.678	0.00350007	0.653148	0.183781	0.133678	132.678	0.948102	0.999744	0.0815556	0.11486
ENSDARG00000041226	cdc40	ENSG00000168438	CDC40	197.272	0.0373869	0.849067	0.849067	200.977	0.00351915	0.653148	0.156021	0.0860649	200.977	0.626302	0.999744	0.0664691	0.112727
ENSDARG00000104654	leap2			13.2066	0.0761891	0.857715	0.857715	10.4568	0.00356637	0.656054	0.539689	-0.830112	10.4576	0.382964	0.999744	0.555192	-1.26975
ENSDARG00000015752	zap70	ENSG00000115085	ZAP70	11.987	0.955965	0.997652	0.997652	11.987	0.00360538	0.657412	-0.414775	0.36357	11.987	0.121554	0.999744	0.342582	0.715266
ENSDARG00000035609	mtnr1c	ENSG00000102195	GPR50	23.7568	0.164969	0.916374	0.916374	21.4297	0.0036421	0.658333	-0.363396	-0.532252	21.4298	0.782298	0.999744	0.232949	-0.507409
ENSDARG00000058608	wsb2	ENSG00000176871	WSB2	134.32	0.411464	0.96607	0.96607	125.072	0.0036842	0.660202	-0.23153	-0.173667	125.071	0.146392	0.999744	0.100815	-0.258395
ENSDARG00000028119	sumo3a	ENSG00000188612; ENSG00000177688	SUMO2; SUMO4	1860.54	0.0570927	0.857715	0.857715	1830.67	0.00377762	0.663061	-0.0517866	-0.0990827	1830.67	0.456272	0.999744	0.0421208	-0.108034
ENSDARG00000035519	histh1l	ENSG00000187166; ENSG00000187475	H1FNT; HIST1H1T	1251.8	0.0835888	0.859109	0.859109	1153.07	0.00381877	0.663061	-0.264832	-0.530055	1153.07	0.597223	0.999744	0.22636	-0.567854
ENSDARG00000102899	cremb			63.5248	4.89836e-06	0.0754904	0.0754904	66.5026	0.00384504	0.663061	-0.439283	-0.093431	66.5018	0.444243	0.999744	0.194324	-0.213926
ENSDARG00000054588	cox6a2	ENSG00000111775	COX6A1	124.109	-	-	-	67.0552	0.00385893	0.663061	0.917342	0.210821	67.0564	0.0739656	0.999744	0.394685	0.0542037
ENSDARG00000004302	slc45a1	ENSG00000162426	SLC45A1	256.382	0.190319	0.92276	0.92276	263.329	0.00385964	0.663061	0.156684	0.067269	263.33	0.0769309	0.999744	0.0654467	-0.0387291
ENSDARG00000112017	krt5			134.634	-	-	-	58.5906	0.00391233	0.666603	-1.275	1.59765	58.6032	0.787133	0.999744	1.2158	1.52672
ENSDARG00000105364	si:ch73-223f5.1			29.7694	0.918266	0.994986	0.994986	30.8795	0.00395938	0.667503	-0.154242	0.320294	30.8795	0.944586	0.999744	0.217926	0.357554
ENSDARG00000077760	ascc1	ENSG00000138303	ASCC1	37.9265	0.213444	0.929362	0.929362	49.0127	0.00401368	0.667503	0.655093	0.946804	49.0107	0.403924	0.999744	0.402211	0.648652
ENSDARG00000000212	krt97			164.173	0.801982	0.991457	0.991457	180.471	0.00401394	0.667503	-1.70386	1.21394	180.501	0.692557	0.999744	1.17465	1.32492
ENSDARG00000100093	ppp2r2ca	ENSG00000156475	PPP2R2B	424.55	0.0891506	0.868048	0.868048	516.216	0.00406786	0.6711	0.628809	0.74566	516.213	0.112991	0.999744	0.323995	1.13996
ENSDARG00000113770	ccdc12			92.5591	0.0956963	0.873571	0.873571	98.0473	0.00419402	0.686466	0.51796	0.0396556	98.0473	0.122399	0.999744	0.243503	-0.302723
ENSDARG00000076950	kel	ENSG00000196549	MME	23.6724	0.331824	0.959996	0.959996	29.9194	0.00428926	0.695186	-0.018838	0.626099	29.9197	0.401112	0.999744	0.333463	0.932959
ENSDARG00000102377	slc6a16b			41.6641	0.233834	0.93694	0.93694	38.132	0.00431419	0.695186	-0.223161	-0.341987	38.1323	0.165256	0.999744	0.146601	-0.146866
ENSDARG00000105177	ilf3b	ENSG00000129351	ILF3	1414.66	0.583674	0.976092	0.976092	1363.11	0.00438342	0.700908	-0.0242231	-0.104794	1363.11	0.0422485	0.999744	0.0444607	-0.0356394
ENSDARG00000015153	wdr91	ENSG00000105875	WDR91	87.5356	0.461631	0.967494	0.967494	93.2404	0.00455764	0.711177	0.268179	0.0898446	93.2398	0.0351068	0.999744	0.114941	0.301029
ENSDARG00000060124	timm17b	ENSG00000126768	TIMM17B	90.8541	0.996449	0.999733	0.999733	82.9554	0.00457333	0.711177	-0.323893	-0.0662549	82.956	0.842233	0.999744	0.149175	-0.0740272
ENSDARG00000115557	cox7b			1078.06	0.0729141	0.857715	0.857715	1103.44	0.0045805	0.711177	0.175466	0.0846497	1103.44	0.117647	0.999744	0.0739988	-0.0218178
ENSDARG00000116804	CABZ01037174.1	ENSG00000182621	PLCB1	97.4965	0.00247049	0.576568	0.576568	95.1849	0.00458714	0.711177	0.102355	0.398379	95.1829	0.184611	0.999744	0.17874	0.621288
ENSDARG00000028099	sh2d3ca	ENSG00000095370	SH2D3C	186.762	0.0292999	0.830403	0.830403	183.116	0.0046187	0.711177	0.176631	0.0252747	183.117	0.860448	0.999744	0.0849053	0.0251317
ENSDARG00000055592	capn2b			17.9568	0.294476	0.953651	0.953651	16.5168	0.00471161	0.720149	-0.565923	0.546714	16.5177	0.323573	0.999744	0.488808	0.99722
ENSDARG00000044567	ttc1	ENSG00000113312	TTC1	215.52	0.0986054	0.87367	0.87367	207.595	0.00477104	0.721859	-0.13052	-0.181708	207.595	0.268032	0.999744	0.0816615	-0.139482
ENSDARG00000043795	arhgdia	ENSG00000141522	ARHGDIA	646.63	0.354109	0.961926	0.961926	613.802	0.00480626	0.721859	-0.203413	-0.111984	613.806	0.7556	0.999744	0.0902666	-0.0710449
ENSDARG00000023287	hsd17b3	ENSG00000130948	HSD17B3	60.2236	0.0189144	0.782809	0.782809	57.4274	0.00482698	0.721859	-0.432185	-0.447599	57.4274	0.97282	0.999744	0.237313	-0.481583
ENSDARG00000096242	si:ch211-76l23.4			14.8738	0.0668518	0.857715	0.857715	16.3582	0.00495443	0.722839	0.319711	1.26174	16.3593	0.60889	0.999744	0.609761	1.42282
ENSDARG00000019302	mid1ip1b			511.403	0.147471	0.916374	0.916374	488.424	0.00495616	0.722839	-0.132038	-0.189037	488.427	0.982053	0.999744	0.0873119	-0.194421
ENSDARG00000098191	si:dkey-16l2.20			19.1171	0.35487	0.961926	0.961926	20.6892	0.00495953	0.722839	0.0309134	0.504494	20.6897	0.393263	0.999744	0.267797	0.336676
ENSDARG00000105714	CABZ01083442.1			14.0107	0.139635	0.9114	0.9114	15.6968	0.00497263	0.722839	0.398091	0.600528	15.6966	0.27801	0.999744	0.259509	0.322015
ENSDARG00000018611	lbx1b	ENSG00000179528; ENSG00000138136	LBX2; LBX1	12.3242	0.312111	0.954219	0.954219	13.9198	0.0054035	0.780017	0.151159	0.69135	13.9195	0.313597	0.999744	0.328776	0.947476
ENSDARG00000030641	letmd1	ENSG00000050426	LETMD1	98.544	0.47972	0.96893	0.96893	89.4998	0.0054722	0.782905	-0.26966	-0.253199	89.4998	0.992592	0.999744	0.13917	-0.249663
ENSDARG00000097959	si:dkey-248g15.3			121.465	-	-	-	94.9435	0.00549883	0.782905	-1.21674	1.22378	94.9562	0.96543	0.999744	1.06632	1.19433
ENSDARG00000041689	usf1	ENSG00000158773	USF1	641.813	0.00144241	0.483232	0.483232	645.299	0.00563657	0.787081	0.0974135	0.138059	645.299	0.36734	0.999744	0.0620935	0.142553
ENSDARG00000042995	sptlc1	ENSG00000090054	SPTLC1	118.897	0.22164	0.933029	0.933029	125.746	0.00569188	0.787081	0.24147	0.144205	125.747	0.663927	0.999744	0.108863	0.0777719
ENSDARG00000040445	si:ch211-219a4.3	ENSG00000173193	PARP14	9.55433	0.53149	0.971194	0.971194	9.45975	0.00570839	0.787081	-0.356349	0.3709	9.45999	0.988421	0.999744	0.347102	0.39001
ENSDARG00000053260	zgc:113090			26.6998	0.00676192	0.716348	0.716348	26.4602	0.00574854	0.787081	-0.285341	-0.37917	26.4603	0.561637	0.999744	0.172035	-0.409477
ENSDARG00000092596	si:dkeyp-44d3.1			51.5498	0.025978	0.825061	0.825061	47.4145	0.00577073	0.787081	-0.508699	-0.4381	47.4147	0.970713	0.999744	0.253039	-0.478729
ENSDARG00000043371	mdh2	ENSG00000146701	MDH2	1466.24	0.304576	0.953651	0.953651	1465.61	0.00585906	0.787081	0.0717368	-0.00982637	1465.61	0.274804	0.999744	0.0392365	-0.052325
ENSDARG00000009978	icn	ENSG00000188643	S100A16	1552.71	0.271884	0.948376	0.948376	1482.07	0.00590253	0.787081	-0.336635	0.617659	1482.18	0.369316	0.999744	0.431832	0.891217
ENSDARG00000109461	AL954386.1			152.034	0.129196	0.904284	0.904284	145.087	0.00593287	0.787081	0.108277	-0.126271	145.087	0.857258	0.999744	0.105006	-0.124821
ENSDARG00000044345	cyfip1	ENSG00000273749	CYFIP1	174.918	0.676623	0.986503	0.986503	172.265	0.0059643	0.787081	-0.111025	0.0757955	172.265	0.965976	0.999744	0.0843685	0.0712839
ENSDARG00000114870	CABZ01078594.1			30.8931	0.0523125	0.857715	0.857715	10.3021	0.00598808	0.787081	2.26244	0.770572	10.3018	0.844373	0.999744	1.03949	0.480477
ENSDARG00000087260	mtss1lb			231.246	0.8728	0.993852	0.993852	208.416	0.0059992	0.787081	-0.138122	-0.341678	208.421	0.656921	0.999744	0.152858	-0.348533
ENSDARG00000023713	aqp1a.1	ENSG00000250424; ENSG00000240583	AC004691.2; AQP1	308.058	0.0567219	0.857715	0.857715	315.313	0.00605147	0.787081	0.076251	0.262819	315.312	0.106405	0.999744	0.116409	0.0943213
ENSDARG00000092112	tomm40	ENSG00000130204	TOMM40	379.579	0.00855752	0.723239	0.723239	371.476	0.00605628	0.787081	-0.174466	-0.127313	371.475	0.497292	0.999744	0.081178	-0.194524
ENSDARG00000041433	si:dkey-7c18.24			28.2761	0.393764	0.966065	0.966065	26.2168	0.00605826	0.787081	-1.64386	1.24328	26.221	0.551031	0.999744	1.23203	1.80807
ENSDARG00000102111	zbtb49	ENSG00000168826	ZBTB49	39.6863	0.0544974	0.857715	0.857715	41.8538	0.00622769	0.796075	0.370513	0.242523	41.8541	0.327929	0.999744	0.166503	0.0711928
ENSDARG00000009941	erc1a	ENSG00000082805	ERC1	371.052	0.140847	0.911436	0.911436	356.259	0.0062498	0.796075	-0.172539	-0.151756	356.258	0.145874	0.999744	0.0825574	-0.256291
ENSDARG00000068934	cyp1b1	ENSG00000138061	CYP1B1	45.7653	0.318065	0.954914	0.954914	40.1211	0.00626292	0.796075	-0.474071	-0.392895	40.1216	0.113209	0.999744	0.22677	-0.472234
ENSDARG00000002945	bgnb	ENSG00000182492	BGN	65.9479	0.0280693	0.830403	0.830403	64.509	0.00628067	0.796075	-0.33708	-0.142484	64.5097	0.465283	0.999744	0.152003	-0.0150476
ENSDARG00000004177	fam169ab	ENSG00000198780	FAM169A	105.353	0.000167392	0.352647	0.352647	103.88	0.00634812	0.799748	-0.208058	-0.249533	103.881	0.063243	0.999744	0.115644	-0.166706
ENSDARG00000018181	dnajc28	ENSG00000177692	DNAJC28	42.6322	0.366473	0.964133	0.964133	49.0276	0.00648816	0.812466	0.371991	0.520016	49.027	0.822451	0.999744	0.241148	0.442669
ENSDARG00000014179	pfkma	ENSG00000152556	PFKM	12.5416	-	-	-	8.95559	0.00660019	0.821546	0.474316	-0.246463	8.95572	0.291654	0.999744	0.320653	-0.422788
ENSDARG00000043288	impact	ENSG00000154059	IMPACT	69.9073	0.59018	0.976579	0.976579	73.4028	0.00666122	0.824208	-0.0351463	0.335473	73.4025	0.598256	0.999744	0.187678	0.344696
ENSDARG00000110769	znf1098			87.9034	0.307262	0.953857	0.953857	86.4509	0.00676784	0.828142	-0.0146242	-0.313532	86.4511	0.107456	0.999744	0.148098	-0.378535
ENSDARG00000078142	SPAG9	ENSG00000008294	SPAG9	263.632	0.0116922	0.755164	0.755164	266.997	0.0067727	0.828142	0.108136	0.149944	266.998	0.780748	0.999744	0.0706077	0.137896
ENSDARG00000012072	dmac2l	ENSG00000125375	DMAC2L	216.672	0.38333	0.966053	0.966053	234.879	0.00687962	0.836297	0.285191	0.227005	234.877	0.204329	0.999744	0.132568	0.123602
ENSDARG00000004874	spata6l	ENSG00000106686	SPATA6L	36.1673	0.0068613	0.716348	0.716348	36.5715	0.0069357	0.838212	0.704163	0.340257	36.5721	0.981506	0.999744	0.32035	0.302554
ENSDARG00000111261	FO834850.1	ENSG00000096433	ITPR3	46.1333	0.0119367	0.760546	0.760546	44.9612	0.00698792	0.839641	-0.152507	-0.300976	44.9615	0.0160078	0.999744	0.123783	-0.477346
ENSDARG00000024561	nolc1	ENSG00000166197	NOLC1	161.95	0.22282	0.933029	0.933029	153.458	0.00708255	0.842356	-0.167883	-0.162494	153.46	0.37742	0.999744	0.0872106	-0.220251
ENSDARG00000109617	spdl1			18.3054	0.183898	0.921124	0.921124	16.1278	0.00710316	0.842356	-0.607345	-0.499697	16.1275	0.972129	0.999744	0.300089	-0.46104
ENSDARG00000035357	gnb2	ENSG00000172354	GNB2	774.026	0.0239782	0.804416	0.804416	766.844	0.00713491	0.842356	-0.0458452	-0.10145	766.844	0.946901	0.999744	0.046486	-0.0988428
ENSDARG00000115819	CT583728.23			10219.9	0.00825772	0.723239	0.723239	11373.1	0.00717686	0.842356	0.847352	0.452377	11373.4	0.306933	0.999744	0.373712	0.644487
ENSDARG00000105255	zbtb4	ENSG00000174282	ZBTB4	740.01	0.123746	0.900147	0.900147	779.254	0.00721313	0.842356	0.0314044	0.110729	779.255	0.244161	0.999744	0.051363	0.165989
ENSDARG00000013813	fam219ab	ENSG00000164970	FAM219A	1326.83	0.00125353	0.464947	0.464947	1319.97	0.00729254	0.846872	-0.099809	-0.121647	1319.97	0.505079	0.999744	0.0590969	-0.0933445
ENSDARG00000030636	tex30			13.4059	0.000676776	0.395016	0.395016	13.9871	0.00739123	0.853564	0.768447	0.746098	13.9866	0.233545	0.999744	0.385819	1.07331
ENSDARG00000045692	pphln1	ENSG00000134283	PPHLN1	239.156	0.905484	0.993852	0.993852	229.355	0.00751703	0.863278	-0.149907	-0.0430104	229.356	0.543467	0.999744	0.0707514	-0.0884433
ENSDARG00000059857	blvra	ENSG00000106605	BLVRA	243.451	0.254099	0.944964	0.944964	234.021	0.00759037	0.863278	-0.0469966	-0.276903	234.023	0.883119	0.999744	0.134768	-0.317571
ENSDARG00000116666	CABZ01078320.1	ENSG00000137817	PARP6	460.206	0.220018	0.932419	0.932419	442.386	0.00770564	0.863278	-0.0887947	-0.240694	442.386	0.596514	0.999744	0.110489	-0.173715
ENSDARG00000076566	kank3			28.3766	0.0905409	0.871871	0.871871	29.9201	0.00772906	0.863278	0.327803	0.356125	29.9199	0.515065	0.999744	0.177244	0.347692
ENSDARG00000017441	mylz3	ENSG00000168530	MYL1	400.979	-	-	-	130.528	0.00776006	0.863278	0.872876	0.570992	130.524	0.260051	0.999744	0.38875	0.710143
ENSDARG00000045847	si:ch211-214j24.10			224.06	0.343156	0.959996	0.959996	214.41	0.00776311	0.863278	-0.104731	-0.153614	214.41	0.634884	0.999744	0.0715982	-0.129821
ENSDARG00000098667	grin3bb	ENSG00000116032	GRIN3B	52.862	0.105499	0.878564	0.878564	54.6092	0.00776606	0.863278	0.0990298	0.28175	54.6086	0.191038	0.999744	0.128504	0.117842
ENSDARG00000043095	kctd6a	ENSG00000168301	KCTD6	331.003	0.0375585	0.84913	0.84913	322.71	0.00792916	0.87672	-0.203963	-0.185242	322.712	0.574121	0.999744	0.104189	-0.12515
ENSDARG00000093313	ubb	ENSG00000150991	UBC	1410.62	0.548148	0.971194	0.971194	1323.81	0.00802641	0.882778	0.0490135	-0.260912	1323.82	0.178141	0.999744	0.147236	-0.443736
ENSDARG00000101347	CABZ01068251.1	ENSG00000116455	WDR77	133.527	0.00988914	0.735084	0.735084	133.955	0.00816025	0.886816	0.223073	0.0881757	133.953	0.732607	0.999744	0.105599	0.088317
ENSDARG00000010181	asap2a	ENSG00000151693	ASAP2	208.184	0.637749	0.981434	0.981434	195.843	0.00817751	0.886816	-0.144794	-0.180996	195.843	0.173515	0.999744	0.0864357	-0.094581
ENSDARG00000054058	h1fx	ENSG00000184897	H1FX	632.97	0.126146	0.900573	0.900573	583.093	0.00819112	0.886816	-0.270996	-0.549046	583.1	0.39575	0.999744	0.249931	-0.521379
ENSDARG00000058566	si:dkey-253d23.5	ENSG00000198816; ENSG00000167394; ENSG00000218891	ZNF358; ZNF668; ZNF579	83.4537	0.928117	0.994986	0.994986	81.4988	0.0083566	0.896695	-0.172122	0.0576318	81.4984	0.898416	0.999744	0.110315	0.0402191
ENSDARG00000014106	cfl2	ENSG00000165410	CFL2	18.4746	0.0319077	0.83871	0.83871	16.8946	0.00836864	0.896695	0.642868	-0.0830098	16.8949	0.105618	0.999744	0.356747	0.159489
ENSDARG00000059846	epg5	ENSG00000152223	EPG5	39.4358	0.0554238	0.857715	0.857715	40.8803	0.00849713	0.905794	0.204122	0.281111	40.8803	0.694063	0.999744	0.136313	0.35437
ENSDARG00000017489	ifi45			85.8734	0.702882	0.988768	0.988768	99.883	0.00874435	0.927391	-0.395394	0.768249	99.8845	0.674927	0.999744	0.559342	0.863582
ENSDARG00000009544	cldnb	ENSG00000189143	CLDN4	31.294	0.561272	0.974221	0.974221	27.0763	0.00882113	0.930786	-1.61089	0.897022	27.081	0.453545	0.999744	1.11067	1.53316
ENSDARG00000099974	ldb3b	ENSG00000122367	LDB3	57.9576	-	-	-	12.3457	0.00893712	0.938263	1.12121	0.130723	12.3448	0.00381198	0.985653	0.501315	-0.176566
ENSDARG00000013492	zbtb34	ENSG00000177125	ZBTB34	27.3874	0.499145	0.969491	0.969491	25.5	0.00914754	0.955527	-0.386865	-0.0440812	25.5002	0.374242	0.999744	0.202913	0.000767368
ENSDARG00000100752	rab21	ENSG00000080371	RAB21	654.658	0.110442	0.884603	0.884603	647.042	0.00927139	0.95601	-0.0860583	-0.0597767	647.041	0.116262	0.999744	0.0404732	-0.100676
ENSDARG00000091001	mycbp	ENSG00000214114; ENSG00000274944	MYCBP; AL139260.3	475.788	0.0941796	0.873571	0.873571	498.609	0.00943949	0.95601	0.214715	0.165925	498.611	0.0768241	0.999744	0.100207	0.0060785
ENSDARG00000101062	fdft1	ENSG00000079459	FDFT1	80.9058	0.159379	0.916374	0.916374	66.2539	0.00947848	0.95601	-0.304683	-0.309319	66.254	0.752853	0.999744	0.170997	-0.392425
ENSDARG00000112419	si:ch211-62a1.3	ENSG00000206384	COL6A6	8.91038	0.05286	0.857715	0.857715	11.5221	0.00950779	0.95601	1.43925	0.913614	11.5221	0.566739	0.999744	0.652269	0.524886
ENSDARG00000099315	nsdhl	ENSG00000147383	NSDHL	50.1438	0.658454	0.985887	0.985887	43.0561	0.00952761	0.95601	-0.262831	-0.516876	43.0564	0.82365	0.999744	0.243394	-0.562058
ENSDARG00000037879	lfng	ENSG00000106003	LFNG	182.363	0.592479	0.976602	0.976602	181.67	0.00956907	0.95601	-0.0608418	0.0994332	181.671	0.817163	0.999744	0.0762991	0.102605
ENSDARG00000059259	pabpc4	ENSG00000090621	PABPC4	23.7901	0.0020022	0.526425	0.526425	18.822	0.00963902	0.95601	1.379	0.728886	18.8223	0.0207892	0.999744	0.582174	0.93797
ENSDARG00000040024	gpd1l	ENSG00000152642	GPD1L	117.564	0.104034	0.878564	0.878564	114.482	0.00963983	0.95601	-0.213216	-0.0839428	114.481	0.580364	0.999744	0.10145	-0.154997
ENSDARG00000075824	virma	ENSG00000164944	VIRMA	176.815	0.365545	0.963544	0.963544	177.382	0.00966134	0.95601	0.128966	-0.0380374	177.381	0.566709	0.999744	0.0819266	-0.0217934
ENSDARG00000043905	rnf14	ENSG00000013561	RNF14	201.016	0.026828	0.830403	0.830403	194.653	0.00968119	0.95601	-0.141528	-0.197058	194.652	0.129113	0.999744	0.0932216	-0.213663
ENSDARG00000060900	znf362a	ENSG00000160094	ZNF362	93.1761	0.494755	0.969491	0.969491	87.8536	0.00973585	0.95601	-0.215023	-0.103786	87.8534	0.540279	0.999744	0.101439	-0.126436
ENSDARG00000104732	mlycd	ENSG00000103150	MLYCD	39.1757	0.256304	0.944964	0.944964	39.0594	0.00975652	0.95601	0.270327	-0.102075	39.0597	0.236412	0.999744	0.173858	-0.303643
ENSDARG00000017703	paqr3a	ENSG00000163291	PAQR3	89.6102	0.596786	0.977113	0.977113	93.0517	0.00982939	0.95601	-0.0540096	0.151412	93.0509	0.666682	0.999744	0.100617	0.213171
ENSDARG00000077205	zgc:153116	ENSG00000198816; ENSG00000167394; ENSG00000218891	ZNF358; ZNF668; ZNF579	34.079	0.54521	0.971194	0.971194	34.7016	0.00985421	0.95601	-0.0761617	0.259816	34.7012	0.76337	0.999744	0.168283	0.293545
ENSDARG00000006624	ppp2r2ab			309.884	0.545861	0.971194	0.971194	302.831	0.00991914	0.95601	0.0379086	-0.0893247	302.832	0.855696	0.999744	0.0615101	-0.0664508
ENSDARG00000033227	lect2l	ENSG00000145826	LECT2	17.2236	0.106089	0.878564	0.878564	16.13	0.00992845	0.95601	-0.318376	-1.28732	16.1299	0.361575	0.999744	0.572617	-1.20369
ENSDARG00000023369	mxd	ENSG00000183486	MX2	23.2625	0.141357	0.911436	0.911436	22.1785	0.00993401	0.95601	-0.181987	0.340014	22.1784	0.676349	0.999744	0.252018	0.337954
ENSDARG00000069375	zgc:162608			12.0855	0.856579	0.993852	0.993852	11.8076	0.0101066	0.968137	-0.451853	0.216551	11.8077	0.962922	0.999744	0.334071	0.197952
ENSDARG00000009505	prelid3b	ENSG00000101166	PRELID3B	299.635	0.580483	0.975818	0.975818	285.879	0.0101598	0.968771	-0.127817	-0.153849	285.879	0.247094	0.999744	0.0769013	-0.222717
ENSDARG00000036064	cnep1r1	ENSG00000205423	CNEP1R1	425.525	0.923029	0.994986	0.994986	426.11	0.0103195	0.979506	-0.0783983	0.0842569	426.107	0.885878	0.999744	0.0777965	0.0628548
ENSDARG00000116968	CR848813.2			1321.4	0.873397	0.993852	0.993852	1248.87	0.0105863	0.999609	0.0264814	-0.326147	1248.87	0.267847	0.999744	0.180011	-0.530754
ENSDARG00000116548	si:ch211-103n10.5			318.383	0.00116362	0.447583	0.447583	280.152	0.0106275	0.999609	0.578396	0.0854951	280.152	0.427816	0.999744	0.298529	-0.189347
ENSDARG00000061000	klhdc8a			49.9466	0.756923	0.989119	0.989119	50.9067	0.0107785	0.999983	-0.168067	0.177819	50.9059	0.103275	0.999744	0.159209	0.384363
ENSDARG00000089441	si:ch211-105c13.3			20.3418	-	-	-	16.0612	0.0109595	0.999983	-0.143154	0.613102	16.0624	0.556882	0.999744	0.406643	0.870798
ENSDARG00000021633	sh3bgr	ENSG00000185437; ENSG00000285815	SH3BGR; WRB-SH3BGR	44.3603	0.32003	0.955993	0.955993	41.7385	0.0110064	0.999983	0.329166	-0.217166	41.7394	0.146044	0.999744	0.24957	-0.440327
ENSDARG00000068370	ralgps1	ENSG00000136828	RALGPS1	293.538	0.828306	0.991457	0.991457	309.288	0.0110705	0.999983	0.0728984	0.172265	309.287	0.381032	0.999744	0.08199	0.24801
ENSDARG00000094002	ccl34b.4			12.2122	0.259966	0.944964	0.944964	13.1765	0.0111454	0.999983	-0.786348	0.322855	13.1767	0.659037	0.999744	0.553909	0.56615
ENSDARG00000023988	dctn4	ENSG00000132912	DCTN4	641.619	0.230322	0.933768	0.933768	648.329	0.0112423	0.999983	0.104137	0.0640114	648.331	0.910153	0.999744	0.0509872	0.0485098
ENSDARG00000096712	si:dkey-193p11.2			166.522	0.966334	0.998996	0.998996	160.671	0.0112699	0.999983	-1.70579	0.617475	160.7	0.967931	0.999744	1.05698	0.809283
ENSDARG00000027887	zfyve21	ENSG00000100711	ZFYVE21	438.351	0.031469	0.83871	0.83871	445.091	0.0113082	0.999983	0.0868456	0.126742	445.092	0.279975	0.999744	0.0604916	0.0605877
ENSDARG00000042837	atp1b3b	ENSG00000069849	ATP1B3	3607.07	0.111878	0.887754	0.887754	3572.78	0.0113327	0.999983	-0.0332135	-0.0924476	3572.79	0.317814	0.999744	0.0439872	-0.119617
ENSDARG00000097928	si:ch73-40a17.4			70.58	0.282562	0.95134	0.95134	72.1994	0.0114956	0.999983	0.0206076	0.197646	72.1992	0.819512	0.999744	0.106556	0.188241
ENSDARG00000045661	irf7	ENSG00000185507	IRF7	33.9449	0.344656	0.960918	0.960918	35.2842	0.0115398	0.999983	-0.223357	0.432902	35.2838	0.0599161	0.999744	0.311158	0.838822
ENSDARG00000068291	TMEM208	ENSG00000168701	TMEM208	137.571	0.350853	0.961926	0.961926	143.373	0.0116863	0.999983	0.0389748	0.281065	143.373	0.925897	0.999744	0.149508	0.30164
ENSDARG00000074286	hint3	ENSG00000111911	HINT3	195.442	0.104815	0.878564	0.878564	193.591	0.0117065	0.999983	-0.00416586	-0.168128	193.592	0.535328	0.999744	0.0904164	-0.158059
ENSDARG00000060319	scn4bb	ENSG00000177098	SCN4B	108.338	0.602627	0.977904	0.977904	122.922	0.0117983	0.999983	0.332071	0.0990347	122.923	0.990712	0.999744	0.168386	0.115347
ENSDARG00000045016	npffl	ENSG00000139574	NPFF	48.3784	0.323454	0.957155	0.957155	44.2979	0.0118427	0.999983	0.0909746	-1.48035	44.2968	0.156889	0.999744	0.753038	-0.548893
ENSDARG00000069945	p2ry12	ENSG00000169313	P2RY12	23.4788	0.330359	0.959996	0.959996	21.2812	0.0118864	0.999983	-0.506589	-0.218091	21.2811	0.327118	0.999744	0.241425	-0.359508
ENSDARG00000032868	pde4ba	ENSG00000184588	PDE4B	1352.71	0.635196	0.981208	0.981208	1378.05	0.0119054	0.999983	0.00902479	0.0996515	1378.05	0.60433	0.999744	0.0530732	0.0858529
ENSDARG00000112141	znf1169			70.8779	0.138282	0.9114	0.9114	72.311	0.0119057	0.999983	0.0855898	0.295861	72.3103	0.972093	0.999744	0.150258	0.272015
ENSDARG00000003808	aqp3a	ENSG00000165272	AQP3	36.3178	-	-	-	31.4797	0.0120494	0.999983	-0.996508	0.707776	31.4847	0.560801	0.999744	0.796008	0.564735
ENSDARG00000037012	slc3a2b	ENSG00000168003	SLC3A2	770.005	0.00523361	0.700606	0.700606	766.085	0.0120718	0.999983	-0.12555	-0.204427	766.085	0.726642	0.999744	0.0995736	-0.231331
ENSDARG00000039356	zgc:194209			46.2468	0.914156	0.994986	0.994986	50.5119	0.0123583	0.999983	0.0395007	0.30722	50.5118	0.681872	0.999744	0.162015	0.260177
ENSDARG00000104166	si:ch211-232d10.1			13.2874	0.226639	0.933768	0.933768	10.9402	0.0123603	0.999983	-0.619581	-1.10847	10.9406	0.873344	0.999744	0.521841	-1.29965
ENSDARG00000010149	atp5fa1	ENSG00000152234	ATP5F1A	5987.09	0.0337919	0.8412	0.8412	5909.22	0.0124252	0.999983	0.0953043	-0.00867623	5909.22	0.926003	0.999744	0.0565007	-0.0132132
ENSDARG00000104836	myom1b	ENSG00000101605	MYOM1	17.6343	0.323647	0.957155	0.957155	20.4606	0.0124815	0.999983	0.862504	0.0721871	20.4619	0.0536138	0.999744	0.439397	-0.411286
ENSDARG00000068939	xaf1	ENSG00000132530	XAF1	21.7095	0.946047	0.995907	0.995907	23.2582	0.0124934	0.999983	-0.347863	0.475237	23.2583	0.688994	0.999744	0.404506	0.300193
ENSDARG00000104629	SLC16A6 (1 of many)	ENSG00000108932	SLC16A6	16.2974	0.0823878	0.859109	0.859109	13.6219	0.0125088	0.999983	-1.84191	-0.934843	13.6223	0.074538	0.999744	0.79942	0.169794
ENSDARG00000016391	calcoco1b	ENSG00000012822	CALCOCO1	19.1771	0.00279551	0.633113	0.633113	17.6434	0.0126319	0.999983	0.613834	0.0958552	17.6436	0.293682	0.999744	0.313974	0.393543
ENSDARG00000063358	micu1	ENSG00000107745	MICU1	469.205	0.0121728	0.764187	0.764187	478.903	0.0127436	0.999983	0.0939155	0.158952	478.9	0.729711	0.999744	0.0778661	0.124645
ENSDARG00000095011	si:ch211-67n3.9			160.17	0.0730796	0.857715	0.857715	169.361	0.0127861	0.999983	0.292013	0.376225	169.362	0.695184	0.999744	0.190156	0.280436
ENSDARG00000110510	ybey	ENSG00000182362	YBEY	168.164	0.0916039	0.871985	0.871985	163.092	0.0127997	0.999983	-0.235372	-0.100716	163.091	0.334945	0.999744	0.114161	-0.162734
ENSDARG00000103643	unc45a	ENSG00000140553	UNC45A	102.611	0.782841	0.990756	0.990756	103.52	0.0129611	0.999983	0.158791	-0.0838959	103.52	0.480075	0.999744	0.119548	-0.156798
ENSDARG00000058162	pcyt1ba	ENSG00000102230	PCYT1B	192.32	0.569756	0.974253	0.974253	192.147	0.0129925	0.999983	0.0895991	-0.0498373	192.148	0.712318	0.999744	0.0700617	-0.0528693
ENSDARG00000077202	mocs2	ENSG00000164172	MOCS2	102.296	0.300695	0.953651	0.953651	110.784	0.0129957	0.999983	0.175034	0.353784	110.782	0.945884	0.999744	0.174993	0.351048
ENSDARG00000103078	zgc:174222			52.9619	0.723565	0.989022	0.989022	56.632	0.0130095	0.999983	-0.238296	0.349562	56.6312	0.951565	0.999744	0.290309	0.295525
ENSDARG00000104027	si:ch211-207b24.4			18.7653	7.26883e-06	0.0754904	0.0754904	16.2868	0.0132616	0.999983	0.529417	0.168497	16.287	0.246586	0.999744	0.278491	0.245812
ENSDARG00000077537	nudt19	ENSG00000213965	NUDT19	101.513	0.381091	0.966053	0.966053	95.768	0.0132732	0.999983	-0.0991285	-0.327171	95.7702	0.635024	0.999744	0.161104	-0.294376
ENSDARG00000043586	fas			12.7122	0.251184	0.944964	0.944964	13.0464	0.0135691	0.999983	-0.119734	0.607726	13.0468	0.781831	0.999744	0.399203	0.539276
ENSDARG00000036232	trpm7	ENSG00000092439	TRPM7	224.029	0.581916	0.97601	0.97601	212.786	0.0135715	0.999983	-0.0179216	-0.161822	212.788	0.814016	0.999744	0.0857492	-0.167145
ENSDARG00000036442	atp11c	ENSG00000101974	ATP11C	133.452	0.358127	0.9634	0.9634	127.56	0.0136291	0.999983	0.0240227	-0.414154	127.561	0.839969	0.999744	0.235984	-0.447492
ENSDARG00000077783	SRMS	ENSG00000125508	SRMS	102.054	0.109534	0.882997	0.882997	101.443	0.013692	0.999983	0.0287368	0.228108	101.443	0.92323	0.999744	0.125189	0.242379
ENSDARG00000079508	fam114a2	ENSG00000055147	FAM114A2	261.139	0.0287354	0.830403	0.830403	261.911	0.0139306	0.999983	0.140012	0.0827758	261.909	0.904796	0.999744	0.0696128	0.0693545
ENSDARG00000089382	zgc:158463			37512.2	0.0202221	0.783496	0.783496	41668.9	0.0139322	0.999983	0.791156	0.410995	41669.8	0.246114	0.999744	0.373012	0.613416
ENSDARG00000044642	sc5d	ENSG00000109929	SC5D	256.187	0.590455	0.976579	0.976579	229.249	0.014011	0.999983	-0.112104	-0.278364	229.251	0.6059	0.999744	0.136513	-0.18299
ENSDARG00000115552	CABZ01117752.1			56.8931	0.991428	0.999422	0.999422	49.1641	0.0141399	0.999983	-0.52772	-0.13939	49.164	0.565859	0.999744	0.264501	-0.103645
ENSDARG00000094771	si:dkey-280e8.1			27.6999	0.168758	0.916374	0.916374	31.9537	0.0141404	0.999983	0.40191	0.874132	31.9538	0.359368	0.999744	0.421753	1.28584
ENSDARG00000025788	chp2			191.009	0.0413512	0.857715	0.857715	193.831	0.0141735	0.999983	-0.277647	-0.0238489	193.83	0.607014	0.999744	0.148434	-0.0725129
ENSDARG00000052247	alkbh4	ENSG00000160993	ALKBH4	95.2181	0.390792	0.966065	0.966065	99.3313	0.0141777	0.999983	0.219341	0.0855612	99.3309	0.850405	0.999744	0.11186	0.101082
ENSDARG00000032862	ugt5g1	ENSG00000135220; ENSG00000213759; ENSG00000135226; ENSG00000109181; ENSG00000145626; ENSG00000171234; ENSG00000156096; ENSG00000271271; ENSG00000173610; ENSG00000240224; ENSG00000243135; ENSG00000244474; ENSG00000167165; ENSG00000242366; ENSG00000242515; ENSG00000244122; ENSG00000241119; ENSG00000197888; ENSG00000196620	UGT2A3; UGT2B11; UGT2B28; UGT2B10; UGT3A1; UGT2B7; UGT2B4; UGT2A2; UGT2A1; UGT1A5; UGT1A3; UGT1A4; UGT1A6; UGT1A8; UGT1A10; UGT1A7; UGT1A9; UGT2B17; UGT2B15	93.1382	0.988746	0.999245	0.999245	103.166	0.0141969	0.999983	0.111194	0.343103	103.167	0.770921	0.999744	0.175197	0.285666
ENSDARG00000057206	nmt1b	ENSG00000136448	NMT1	17.3234	0.0294156	0.830403	0.830403	17.5938	0.0142024	0.999983	0.626336	0.120566	17.5942	0.0905808	0.999744	0.32474	-0.256492
ENSDARG00000033616	selenon	ENSG00000177324; ENSG00000214113; ENSG00000149948	BEND2; LYRM4; HMGA2	162.825	0.0292954	0.830403	0.830403	165.205	0.0142191	0.999983	0.166805	0.16112	165.206	0.417452	0.999744	0.0924608	0.128102
ENSDARG00000062721	dennd4a	ENSG00000174485	DENND4A	165.361	0.0911861	0.871985	0.871985	171.393	0.0142277	0.999983	0.195676	0.356598	171.392	0.922809	0.999744	0.176674	0.40163
ENSDARG00000095649	si:dkey-97a13.12			15.8085	0.14947	0.916374	0.916374	15.7886	0.0144225	0.999983	0.32488	0.741694	15.7876	0.702118	0.999744	0.381081	0.612118
ENSDARG00000114762	CABZ01084131.1	ENSG00000173482	PTPRM	214.168	0.758119	0.989119	0.989119	214.666	0.0144284	0.999983	0.105877	-0.0662758	214.667	0.179979	0.999744	0.0831081	-0.134867
ENSDARG00000055400	si:dkey-56f14.7	ENSG00000155849	ELMO1	384.907	0.0659441	0.857715	0.857715	391.381	0.0145318	0.999983	-0.100111	0.0337932	391.377	0.679312	0.999744	0.0685299	0.0540008
ENSDARG00000099833	fbxo7	ENSG00000100225	FBXO7	201.061	0.0155129	0.777076	0.777076	203.21	0.0145486	0.999983	0.168113	0.134899	203.208	0.0824534	0.999744	0.0835633	0.0875893
ENSDARG00000053646	adrb3a	ENSG00000188778; ENSG00000285880	ADRB3; AC144573.1	28.9803	0.0532392	0.857715	0.857715	25.8046	0.0145901	0.999983	0.142459	-0.205621	25.8045	0.422387	0.999744	0.164904	-0.204832
ENSDARG00000013623	vdac2	ENSG00000165637	VDAC2	2834.34	0.364688	0.9634	0.9634	2806.56	0.0146093	0.999983	0.0574648	-0.035227	2806.56	0.947242	0.999744	0.0465737	-0.0294597
ENSDARG00000043019	exoc1	ENSG00000090989	EXOC1	576.879	0.0401204	0.854139	0.854139	581.581	0.014653	0.999983	0.0941016	0.0982625	581.581	0.0433287	0.999744	0.0517646	0.0976643
ENSDARG00000002745	tdh			258.367	0.237163	0.937694	0.937694	289.433	0.0146543	0.999983	0.015848	0.29361	289.433	0.680592	0.999744	0.164828	0.215351
ENSDARG00000114951	pank4			68.1015	0.74167	0.989119	0.989119	75.0866	0.0146748	0.999983	0.0610969	0.302123	75.087	0.875016	0.999744	0.161055	0.26388
ENSDARG00000026611	socs3b	ENSG00000184557	SOCS3	69.4246	0.155571	0.916374	0.916374	64.3946	0.0148269	0.999983	-0.341314	-0.25402	64.3951	0.828264	0.999744	0.177897	-0.178166
ENSDARG00000092467	si:ch73-46j18.5			2533.12	0.238683	0.937694	0.937694	2396.23	0.0148908	0.999983	-0.137573	-0.210151	2396.24	0.0301468	0.999744	0.0991537	-0.0434572
ENSDARG00000115681	bmp2k			97.1987	0.138651	0.9114	0.9114	94.8506	0.0149214	0.999983	-0.083779	-0.672409	94.8513	0.911985	0.999744	0.353403	-0.780287
ENSDARG00000074768	zgc:113295			88.5827	0.0806481	0.858303	0.858303	94.1544	0.0149231	0.999983	0.368091	0.322487	94.1543	0.549625	0.999744	0.194976	0.197026
ENSDARG00000013329	ttc5	ENSG00000136319	TTC5	149.7	0.613187	0.980259	0.980259	158.981	0.0150375	0.999983	0.211345	-0.0505064	158.98	0.223223	0.999744	0.134859	-0.0817265
ENSDARG00000075325	mrpl16	ENSG00000166902	MRPL16	256.646	0.141125	0.911436	0.911436	266.305	0.0150802	0.999983	0.163345	0.169506	266.306	0.960891	0.999744	0.0966639	0.184857
ENSDARG00000001788	atp5po	ENSG00000241837; ENSG00000249209	ATP5PO; AP000311.1	5895.64	0.584273	0.976092	0.976092	6049.69	0.0151278	0.999983	0.115959	0.0321202	6049.68	0.291872	0.999744	0.0583405	-0.0243316
ENSDARG00000052331	abcf2b	ENSG00000285292; ENSG00000033050	ABCF2	146.666	0.0291928	0.830403	0.830403	144.527	0.0152276	0.999983	-0.166709	-0.099634	144.526	0.317614	0.999744	0.0826146	-0.0378569
ENSDARG00000079815	lyrm7	ENSG00000186687	LYRM7	278.902	0.321334	0.956261	0.956261	297.412	0.0152333	0.999983	0.265931	0.168954	297.412	0.855115	0.999744	0.134253	0.186941
ENSDARG00000014775	zgc:113220			131.772	0.0197255	0.782809	0.782809	131.948	0.0152443	0.999983	-0.185178	-0.0236782	131.949	0.402925	0.999744	0.0980964	0.0135172
ENSDARG00000026070	cd82b	ENSG00000085117	CD82	68.5232	0.147686	0.916374	0.916374	67.2308	0.0152965	0.999983	-0.302354	-0.0354971	67.231	0.76428	0.999744	0.164356	-0.0614278
ENSDARG00000034270	ogdha	ENSG00000105953	OGDH	625.085	0.432207	0.96607	0.96607	611.251	0.0153524	0.999983	0.0283341	-0.0662462	611.252	0.553349	0.999744	0.0477163	-0.0354359
ENSDARG00000070589	mrpl35	ENSG00000132313	MRPL35	389.602	0.795732	0.991457	0.991457	386.553	0.015467	0.999983	0.0556394	-0.113473	386.553	0.486476	0.999744	0.0847772	-0.0885736
ENSDARG00000016598	ckmt1	ENSG00000237289; ENSG00000223572	CKMT1B; CKMT1A	2343.19	0.222144	0.933029	0.933029	2506.55	0.0154972	0.999983	0.339181	0.14866	2506.57	0.670802	0.999744	0.169001	0.150888
ENSDARG00000012306	syt13	ENSG00000019505	SYT13	907.221	0.185212	0.921124	0.921124	869.176	0.0155115	0.999983	-0.191583	-0.148731	869.17	0.888453	0.999744	0.101107	-0.123313
ENSDARG00000032326	mecr	ENSG00000116353	MECR	127.891	0.0698245	0.857715	0.857715	133.162	0.0155577	0.999983	0.2176	0.172357	133.162	0.817495	0.999744	0.114828	0.183567
ENSDARG00000096668	MZT1	ENSG00000204899	MZT1	522.73	0.262217	0.944964	0.944964	549.248	0.0156302	0.999983	0.151795	0.150246	549.248	0.0335289	0.999744	0.0808266	0.000648093
ENSDARG00000069888	cldna	ENSG00000189143	CLDN4	39.9812	0.748706	0.989119	0.989119	39.4179	0.0159248	0.999983	-0.378547	0.356975	39.4197	0.684357	0.999744	0.37024	0.575471
ENSDARG00000104470	syngr2b	ENSG00000108639	SYNGR2	267.143	0.0757161	0.857715	0.857715	277.167	0.0159728	0.999983	0.222605	0.169679	277.165	0.206862	0.999744	0.113288	0.0454386
ENSDARG00000117089	CKS2	ENSG00000123975	CKS2	20.5482	0.115942	0.89311	0.89311	18.3597	0.0159992	0.999983	-0.33825	-0.550064	18.3597	0.377169	0.999744	0.269631	-0.659447
ENSDARG00000013711	zgc:77486	ENSG00000167676; ENSG00000214456; ENSG00000105355	PLIN4; PLIN5; PLIN3	41.8141	0.0133421	0.764187	0.764187	44.603	0.0160958	0.999983	-0.402592	-0.00536392	44.604	0.685896	0.999744	0.225811	-0.12455
ENSDARG00000091930	si:ch211-12e13.1			10.4886	0.467518	0.967494	0.967494	8.96886	0.0163776	0.999983	-0.671918	-0.396567	8.96906	0.583568	0.999744	0.337968	-0.251366
ENSDARG00000021869	rcan2	ENSG00000172348	RCAN2	516.462	0.817679	0.991457	0.991457	486.138	0.0164555	0.999983	-0.137925	-0.151742	486.136	0.198141	0.999744	0.0823225	-0.055078
ENSDARG00000068279	si:ch211-240b21.2	ENSG00000197056	ZMYM1	62.1327	0.000731575	0.399883	0.399883	63.9029	0.0165427	0.999983	-0.221445	-1.48287	63.9019	0.993245	0.999744	0.751683	-1.42765
ENSDARG00000114332	CT573234.1			29.3013	0.0863646	0.86552	0.86552	28.0156	0.0166569	0.999983	-0.356259	-0.223447	28.0158	0.811723	0.999744	0.181093	-0.295417
ENSDARG00000019845	pdlim1	ENSG00000107438	PDLIM1	43.0123	0.295015	0.953651	0.953651	41.6123	0.0167033	0.999983	-0.156793	0.288342	41.6128	0.890798	0.999744	0.231763	0.210564
ENSDARG00000018283	cyba	ENSG00000051523	CYBA	85.3925	0.114702	0.890708	0.890708	89.9601	0.0168303	0.999983	-0.191971	0.15561	89.961	0.675929	0.999744	0.175209	0.0510839
ENSDARG00000062686	megf11	ENSG00000157890	MEGF11	76.4525	0.0148294	0.777076	0.777076	76.749	0.0168471	0.999983	0.15026	0.193423	76.7488	0.0528961	0.999744	0.0998718	0.359197
ENSDARG00000096562	wu:fj29h11			52.6295	0.068403	0.857715	0.857715	53.9837	0.0169531	0.999983	0.00150908	0.353841	53.9846	0.15353	0.999744	0.202754	0.0993953
ENSDARG00000100203	CABZ01056637.1	ENSG00000198198	SZT2	12.9402	0.750422	0.989119	0.989119	15.9311	0.0171281	0.999983	0.44703	0.608351	15.9311	0.206278	0.999744	0.308052	0.263025
ENSDARG00000022350	nek1	ENSG00000137601	NEK1	302.607	0.489009	0.969347	0.969347	268.567	0.017163	0.999983	-0.193999	-0.225486	268.571	0.508516	0.999744	0.122805	-0.318014
ENSDARG00000094037	si:dkey-76p14.2			14.812	0.161186	0.916374	0.916374	12.7953	0.0171906	0.999983	-1.03177	-0.663513	12.7961	0.25726	0.999744	0.515768	-1.21704
ENSDARG00000044776	clic3	ENSG00000169583	CLIC3	21.2815	0.333725	0.959996	0.959996	21.0819	0.0172159	0.999983	-0.451225	0.0285439	21.0824	0.796484	0.999744	0.272066	0.152271
ENSDARG00000087032	rbbp8l	ENSG00000130701	RBBP8NL	23.643	0.00356614	0.667683	0.667683	25.3759	0.0172287	0.999983	0.465907	0.373015	25.3759	0.675473	0.999744	0.24736	0.520134
ENSDARG00000091972	si:dkey-58f10.7			64.5254	0.946065	0.995907	0.995907	66.6533	0.0172331	0.999983	-0.0605123	0.241788	66.6532	0.768175	0.999744	0.163795	0.175492
ENSDARG00000089172	si:ch1073-391i24.1	ENSG00000173482	PTPRM	124.21	0.00891043	0.723239	0.723239	125.035	0.0172415	0.999983	0.182806	0.198813	125.035	0.982126	0.999744	0.113227	0.190807
ENSDARG00000092569	BX571681.1			18.0563	0.16831	0.916374	0.916374	12.5037	0.017265	0.999983	-1.19857	-2.38644	12.5036	0.158834	0.999744	1.12582	-2.63145
ENSDARG00000068366	si:dkey-154p10.3	ENSG00000167232; ENSG00000196247; ENSG00000160321; ENSG00000198040; ENSG00000197841; ENSG00000089335; ENSG00000197937; ENSG00000156853; ENSG00000096654; ENSG00000170949; ENSG00000197497; ENSG00000189420; ENSG00000196350; ENSG00000213973; ENSG00000269237	ZNF91; ZNF107; ZNF208; ZNF84; ZNF181; ZNF302; ZNF347; ZNF689; ZNF184; ZNF160; ZNF665; ZFP92; ZNF729; ZNF99; AC010615.4	71.1882	0.582881	0.97601	0.97601	71.7916	0.0172659	0.999983	-0.140191	0.093672	71.7916	0.385753	0.999744	0.116579	0.185081
ENSDARG00000093220	znf1127			11.1156	0.0686686	0.857715	0.857715	11.5137	0.0174523	0.999983	0.890897	0.371727	11.5136	0.632061	0.999744	0.445786	0.0934656
ENSDARG00000109797	npr3			29.2455	0.110701	0.885053	0.885053	29.0917	0.017606	0.999983	-0.0553381	-0.745194	29.0919	0.267505	0.999744	0.388831	-1.20139
ENSDARG00000039914	gapdhs	ENSG00000105679	GAPDHS	23461.8	0.947044	0.995907	0.995907	23560	0.0178923	0.999983	0.0500776	-0.0342735	23560	0.206089	0.999744	0.0416911	-0.0868003
ENSDARG00000037613	lgals8b	ENSG00000116977	LGALS8	253.312	0.22691	0.933768	0.933768	247.432	0.0179639	0.999983	-0.0633325	-0.141475	247.432	0.0888639	0.999744	0.0684361	-0.0411317
ENSDARG00000010658	insig1	ENSG00000186480	INSIG1	306.435	0.0908977	0.871985	0.871985	293.693	0.0180109	0.999983	-0.200311	-0.181412	293.694	0.836353	0.999744	0.11393	-0.214897
ENSDARG00000076703	zfand4	ENSG00000172671	ZFAND4	86.4754	0.442017	0.96607	0.96607	83.2014	0.0181754	0.999983	-0.0578597	-0.186369	83.2016	0.0639177	0.999744	0.0916318	-0.11599
ENSDARG00000038618	cpt2	ENSG00000157184	CPT2	132.038	0.568369	0.974253	0.974253	124.477	0.018199	0.999983	-0.109801	-0.206772	124.478	0.720193	0.999744	0.104415	-0.231069
ENSDARG00000076144	si:ch211-74m13.3	ENSG00000076662	ICAM3	120.754	0.00329727	0.664928	0.664928	118.975	0.0182156	0.999983	-0.2608	-0.144913	118.976	0.668089	0.999744	0.133169	-0.070342
ENSDARG00000045557	socs2	ENSG00000120833	SOCS2	105.346	0.396474	0.966065	0.966065	97.2995	0.0182736	0.999983	-0.257418	-0.211308	97.2992	0.58584	0.999744	0.138876	-0.303129
ENSDARG00000036179	myo1ea	ENSG00000157483	MYO1E	93.689	0.0795102	0.857715	0.857715	88.691	0.0183021	0.999983	-0.227186	-0.233059	88.6911	0.920153	0.999744	0.136837	-0.239964
ENSDARG00000040553	tmem97	ENSG00000109084	TMEM97	199.574	0.473453	0.96893	0.96893	186.677	0.0183453	0.999983	-0.164477	-0.232362	186.679	0.941653	0.999744	0.122099	-0.258821
ENSDARG00000114142	si:dkeyp-4f2.1			45.5424	0.047398	0.857715	0.857715	50.4641	0.0184196	0.999983	0.526162	0.754957	50.4639	0.0991692	0.999744	0.370466	1.26495
ENSDARG00000015222	cbll1	ENSG00000105879; ENSG00000175809	CBLL1; CBLL2	127.819	0.0637689	0.857715	0.857715	129.873	0.0186838	0.999983	0.101486	0.196893	129.873	0.68192	0.999744	0.100329	0.144052
ENSDARG00000055232	fancc	ENSG00000158169	FANCC	8.99588	0.0713959	0.857715	0.857715	9.99038	0.0188397	0.999983	0.619792	0.619656	9.99022	0.730985	0.999744	0.35128	0.479703
ENSDARG00000104537	cox7c	ENSG00000127184	COX7C	10245.9	0.248854	0.942207	0.942207	10603.8	0.018896	0.999983	0.16193	0.0864326	10603.8	0.1716	0.999744	0.0798947	-0.00454067
ENSDARG00000004262	cyp46a1.2	ENSG00000036530	CYP46A1	49.949	0.0596928	0.857715	0.857715	47.2028	0.0189207	0.999983	-0.519311	-0.361186	47.2036	0.821262	0.999744	0.272723	-0.410033
ENSDARG00000111812	CABZ01073083.1	ENSG00000186919	ZACN	16.498	0.0693948	0.857715	0.857715	17.7165	0.0189671	0.999983	0.380291	0.3384	17.7164	0.653476	0.999744	0.209224	0.470589
ENSDARG00000038432	actr10	ENSG00000131966	ACTR10	704.405	0.656437	0.985887	0.985887	685.934	0.0189828	0.999983	-0.0453731	-0.104454	685.936	0.0164775	0.999744	0.0490914	-0.174684
ENSDARG00000109450	cttnbp2nlb			21.6593	0.187909	0.921124	0.921124	19.4874	0.0190532	0.999983	-0.451962	-0.367789	19.4869	0.338891	0.999744	0.247961	-0.412243
ENSDARG00000102023	phf13	ENSG00000116273	PHF13	259.696	0.777335	0.990525	0.990525	227.578	0.0190865	0.999983	-0.307478	-0.213532	227.579	0.940691	0.999744	0.162495	-0.235241
ENSDARG00000105503	fndc3a	ENSG00000102531	FNDC3A	188.207	0.0566768	0.857715	0.857715	185.001	0.019367	0.999983	-0.0856123	-0.110588	185.001	0.54689	0.999744	0.0586698	-0.0696035
ENSDARG00000035565	atp6v0a2b	ENSG00000185344	ATP6V0A2	38.8988	0.684318	0.987103	0.987103	35.3363	0.0193833	0.999983	-0.201103	-0.310291	35.3366	0.841565	0.999744	0.160188	-0.343355
ENSDARG00000099672	capgb	ENSG00000042493	CAPG	25.63	0.27849	0.949518	0.949518	23.6542	0.0194044	0.999983	-0.321272	0.263372	23.6545	0.814851	0.999744	0.302544	0.147755
ENSDARG00000045306	slc51a			27.812	0.0926632	0.871985	0.871985	26.1875	0.0195038	0.999983	-0.832954	-0.290945	26.19	0.717613	0.999744	0.432073	-0.236923
ENSDARG00000036942	gpd1c			36.7873	0.238419	0.937694	0.937694	36.1132	0.0195745	0.999983	-0.105364	0.312349	36.1131	0.311459	0.999744	0.221296	0.143501
ENSDARG00000069735	hbaa2	ENSG00000223609; ENSG00000244734; ENSG00000213934; ENSG00000196565; ENSG00000284931; ENSG00000206177; ENSG00000086506; ENSG00000130656	HBD; HBB; HBG1; HBG2; AC104389.5; HBM; HBQ1; HBZ	157.879	0.624439	0.981041	0.981041	103.868	0.0195849	0.999983	0.366058	-1.15634	103.862	0.483655	0.999744	0.766011	-1.6436
ENSDARG00000001888	ppm1ba	ENSG00000138032; ENSG00000285542	PPM1B; AC013717.1	199.024	0.624447	0.981041	0.981041	203.285	0.019593	0.999983	0.000914814	0.14931	203.285	0.669845	0.999744	0.0891049	0.189703
ENSDARG00000099517	adssl1	ENSG00000185100	ADSSL1	25.1052	0.210055	0.927829	0.927829	19.3894	0.0196855	0.999983	0.422827	-0.427306	19.3896	0.344257	0.999744	0.417454	-0.20159
ENSDARG00000058206	si:ch211-153b23.5			46.0618	0.648116	0.98341	0.98341	34.3779	0.0198909	0.999983	-0.908794	-0.150992	34.3812	0.18924	0.999744	0.468266	-0.395213
ENSDARG00000031814	dhrs13b	ENSG00000167536	DHRS13	24.5832	0.0035657	0.667683	0.667683	24.6231	0.019895	0.999983	-0.549113	-0.334783	24.6234	0.151543	0.999744	0.274313	-0.689767
ENSDARG00000077654	grm8a	ENSG00000179603	GRM8	450.842	0.83456	0.991457	0.991457	411.006	0.0200475	0.999983	-0.183623	-0.17512	411.005	0.44113	0.999744	0.106158	-0.101445
ENSDARG00000012848	arih2	ENSG00000177479	ARIH2	498.573	0.46004	0.967494	0.967494	514.376	0.020104	0.999983	0.0801474	0.112022	514.375	0.937728	0.999744	0.0595153	0.11921
ENSDARG00000116871	BX284638.1			436.053	0.204535	0.92707	0.92707	426.901	0.0201792	0.999983	-0.0498278	-0.115539	426.904	0.173714	0.999744	0.0577038	-0.040089
ENSDARG00000040640	si:ch73-44m9.3			27.2306	0.234891	0.937694	0.937694	30.8314	0.0202342	0.999983	0.298982	0.654468	30.8303	0.618085	0.999744	0.336441	0.432197
ENSDARG00000111643	CR925720.1			18.2327	0.391544	0.966065	0.966065	16.5365	0.0202465	0.999983	-0.142304	-0.67083	16.5368	0.292089	0.999744	0.344228	-0.521213
ENSDARG00000033662	scd	ENSG00000099194	SCD	79.5742	0.224751	0.933768	0.933768	76.0872	0.0203435	0.999983	-0.120969	-0.327982	76.088	0.459376	0.999744	0.169963	-0.365963
ENSDARG00000060259	zgc:162160			34.0825	0.40023	0.96607	0.96607	33.2322	0.0204296	0.999983	-0.0352346	-0.276712	33.2325	0.925312	0.999744	0.143632	-0.258938
ENSDARG00000113264	fbxl18			26.3228	0.180227	0.918597	0.918597	27.7774	0.0206153	0.999983	0.277034	0.257796	27.7773	0.274909	0.999744	0.156711	0.398373
ENSDARG00000094693	si:dkey-220k22.3			10.8573	0.17407	0.918597	0.918597	11.091	0.020618	0.999983	0.120347	-0.547312	11.0912	0.297805	0.999744	0.32893	-0.682616
ENSDARG00000086703	si:dkey-126g1.7			19.0122	0.419131	0.96607	0.96607	17.0143	0.0206515	0.999983	-0.288848	-0.416	17.0142	0.864866	0.999744	0.220429	-0.502794
ENSDARG00000109310	im:7150988	ENSG00000173401; ENSG00000180481	GLIPR1L1; GLIPR1L2	11.7571	0.887866	0.993852	0.993852	15.7	0.0206725	0.999983	0.744411	0.362568	15.6997	0.0348482	0.999744	0.357074	-0.256635
ENSDARG00000010962	fkbp7	ENSG00000079150	FKBP7	50.8188	0.169676	0.916374	0.916374	49.5498	0.0207164	0.999983	-0.102044	-0.519154	49.55	0.596914	0.999744	0.275401	-0.511318
ENSDARG00000006983	celf3b	ENSG00000159409	CELF3	308.072	0.0770864	0.857715	0.857715	300.361	0.0208012	0.999983	-0.110053	-0.176056	300.361	0.880571	0.999744	0.0917145	-0.204777
ENSDARG00000053204	snx22	ENSG00000157734	SNX22	42.5514	0.151174	0.916374	0.916374	53.0395	0.0208924	0.999983	0.800814	0.705679	53.0395	0.370418	0.999744	0.429407	0.399451
ENSDARG00000088663	lman2lb	ENSG00000114988	LMAN2L	78.0371	0.0139208	0.772742	0.772742	76.8954	0.020913	0.999983	-0.174029	-0.16286	76.8957	0.584467	0.999744	0.100778	-0.17881
ENSDARG00000061600	cemip2	ENSG00000135048	CEMIP2	25.0882	0.223555	0.933717	0.933717	23.499	0.0209673	0.999983	-0.231164	-0.308865	23.4995	0.689645	0.999744	0.164774	-0.23396
ENSDARG00000103167	si:dkey-245n4.2			62.73	0.057502	0.857715	0.857715	60.2744	0.0209751	0.999983	-0.271445	-0.436021	60.2752	0.974293	0.999744	0.228286	-0.430991
ENSDARG00000070607	mrpl36	ENSG00000171421	MRPL36	177.337	0.825764	0.991457	0.991457	176.924	0.0211239	0.999983	0.073915	-0.0737679	176.925	0.610552	0.999744	0.0762108	-0.038199
ENSDARG00000019963	sfxn1	ENSG00000164466	SFXN1	96.4425	0.0462462	0.857715	0.857715	93.2624	0.0211525	0.999983	-0.233201	-0.26791	93.2633	0.910154	0.999744	0.153382	-0.266186
ENSDARG00000035676	ptp4a2b	ENSG00000184007	PTP4A2	1134.16	0.000366753	0.352647	0.352647	1127.72	0.0212774	0.999983	-0.10432	-0.103076	1127.71	0.579203	0.999744	0.0618442	-0.068291
ENSDARG00000075990	acap3a	ENSG00000131584	ACAP3	148.553	0.522848	0.971194	0.971194	149.06	0.021292	0.999983	-0.117454	0.0692824	149.06	0.543366	0.999744	0.0982093	0.115854
ENSDARG00000114458	abcc8			136.715	0.448589	0.96607	0.96607	123.844	0.0214414	0.999983	-0.428838	-0.215676	123.843	0.525055	0.999744	0.221642	-0.351884
ENSDARG00000057099	papss1	ENSG00000138801	PAPSS1	144.806	0.274919	0.949466	0.949466	137.687	0.0215866	0.999983	-0.123277	-0.20496	137.689	0.974205	0.999744	0.108369	-0.216392
ENSDARG00000077645	gpr78b	ENSG00000155269	GPR78	51.7773	0.782641	0.990756	0.990756	50.0942	0.0216929	0.999983	0.17598	-0.296961	50.0946	0.890775	0.999744	0.245205	-0.339317
ENSDARG00000052558	porcn	ENSG00000102312	PORCN	94.1494	0.0661058	0.857715	0.857715	91.8534	0.0217603	0.999983	-0.242613	-0.163476	91.8537	0.290866	0.999744	0.12881	-0.0374797
ENSDARG00000045776	cnbpa	ENSG00000169714; ENSG00000187969	CNBP; ZCCHC13	717.913	0.0291252	0.830403	0.830403	728.564	0.0217721	0.999983	0.0874126	0.102238	728.561	0.0177095	0.999744	0.0525357	-0.000208854
ENSDARG00000001549	sp3a	ENSG00000172845	SP3	19.7387	0.273439	0.948376	0.948376	20.361	0.0220171	0.999983	0.558306	-0.00596913	20.3617	0.688898	0.999744	0.347421	0.192785
ENSDARG00000025081	grnb	ENSG00000030582	GRN	92.023	0.126468	0.900573	0.900573	94.7771	0.0220642	0.999983	0.133617	0.179309	94.7773	0.375933	0.999744	0.0964829	0.261177
ENSDARG00000112291	BX511095.1			122.553	0.0124078	0.764187	0.764187	121.719	0.0220881	0.999983	-0.115746	-0.221013	121.718	0.067975	0.999744	0.109109	-0.0667682
ENSDARG00000075143	nanp	ENSG00000170191	NANP	72.1146	0.236504	0.937694	0.937694	69.6063	0.0222629	0.999983	-0.0894094	-0.23873	69.6072	0.106925	0.999744	0.118424	-0.128722
ENSDARG00000059682	slc43a3a	ENSG00000134802	SLC43A3	25.6379	0.000789079	0.405039	0.405039	24.0399	0.0222815	0.999983	0.378695	0.314396	24.0401	0.104908	0.999744	0.211205	0.614715
ENSDARG00000112682	cox7a1			131.788	0.00086953	0.410478	0.410478	131.382	0.0223671	0.999983	1.32371	0.59878	131.383	0.760518	0.999744	0.686008	0.72553
ENSDARG00000035438	myhc4			149.449	-	-	-	28.8153	0.0228842	0.999983	1.85463	0.889798	28.8109	0.0146724	0.999744	0.837448	0.0506262
ENSDARG00000058044	rab1ba	ENSG00000174903	RAB1B	1155.13	0.19485	0.925343	0.925343	1125.06	0.0229484	0.999983	-0.104109	-0.070834	1125.06	0.128302	0.999744	0.0537556	-0.115512
ENSDARG00000075111	als2a	ENSG00000003393	ALS2	18.1285	0.489721	0.969347	0.969347	21.8318	0.023018	0.999983	0.568398	0.327976	21.8318	0.732513	0.999744	0.296369	0.366994
ENSDARG00000040027	osbpl10b	ENSG00000144645	OSBPL10	102.067	0.13048	0.905227	0.905227	98.8681	0.023084	0.999983	-0.108025	-0.157791	98.8682	0.414979	0.999744	0.0830849	-0.152427
ENSDARG00000040707	chchd4b	ENSG00000163528	CHCHD4	185.631	0.0649499	0.857715	0.857715	180.999	0.0232197	0.999983	-0.191948	-0.168776	180.998	0.108312	0.999744	0.104952	-0.30917
ENSDARG00000021442	cdh11	ENSG00000140937	CDH11	461.219	0.971963	0.998996	0.998996	437.668	0.0232411	0.999983	-0.109217	-0.116387	437.67	0.552364	0.999744	0.0685307	-0.168764
ENSDARG00000055514	icn2	ENSG00000188643	S100A16	90.026	0.659874	0.985887	0.985887	95.93	0.0232544	0.999983	-1.77894	1.23001	95.9465	0.908186	0.999744	1.47832	1.42346
ENSDARG00000074624	si:ch211-198a12.6			498.473	0.0972021	0.87367	0.87367	487.885	0.023363	0.999983	-0.122929	-0.121236	487.884	0.946086	0.999744	0.0747032	-0.129587
ENSDARG00000057751	zbtb47a	ENSG00000114853	ZBTB47	110.666	0.337509	0.959996	0.959996	103.02	0.0234216	0.999983	-0.176797	-0.261037	103.021	0.0827671	0.999744	0.13517	-0.305557
ENSDARG00000042539	ywhaqa	ENSG00000175793	SFN	2363.61	0.0112385	0.74305	0.74305	2359.39	0.023516	0.999983	-0.0391229	-0.0681098	2359.39	0.751866	0.999744	0.0358863	-0.0871567
ENSDARG00000086826	sult6b1	ENSG00000138068	SULT6B1	166.838	0.495536	0.969491	0.969491	155.324	0.0236631	0.999983	-0.174833	-0.247084	155.324	0.157324	0.999744	0.128003	-0.123711
ENSDARG00000074041	abca5	ENSG00000179869; ENSG00000154262; ENSG00000154258; ENSG00000141338; ENSG00000154265; ENSG00000154263	ABCA13; ABCA6; ABCA9; ABCA8; ABCA5; ABCA10	99.4307	0.0977378	0.87367	0.87367	102.241	0.0236803	0.999983	0.177963	0.123427	102.241	0.906919	0.999744	0.0967855	0.151287
ENSDARG00000079760	zgc:112998			50.4584	0.174232	0.918597	0.918597	48.624	0.0238341	0.999983	-0.316955	-0.109006	48.6244	0.917	0.999744	0.170068	-0.072757
ENSDARG00000014680	znf710a	ENSG00000140548	ZNF710	131.647	0.555512	0.972717	0.972717	138.119	0.0240789	0.999983	0.143839	0.127104	138.12	0.669658	0.999744	0.0833221	0.0767802
ENSDARG00000103400	si:ch211-161m3.1			17.2753	0.300986	0.953651	0.953651	15.9016	0.0241193	0.999983	-0.14424	-0.501051	15.9018	0.133401	0.999744	0.248778	-0.69002
ENSDARG00000056204	zgc:113436			114.553	0.182305	0.919638	0.919638	116.75	0.0241873	0.999983	0.17446	0.0430089	116.75	0.142216	0.999744	0.0922841	-0.0560383
ENSDARG00000053091	si:ch211-204c21.1	ENSG00000153071	DAB2	194.655	0.610491	0.979941	0.979941	189.056	0.0242757	0.999983	-0.181236	-0.0174585	189.058	0.569889	0.999744	0.104693	0.0538395
ENSDARG00000110417	camkk1a			21.6867	0.265743	0.946049	0.946049	23.9059	0.0243269	0.999983	0.250303	-0.247864	23.9061	0.956257	0.999744	0.258023	-0.275473
ENSDARG00000056175	scrt2	ENSG00000215397	SCRT2	133.211	0.861485	0.993852	0.993852	129.257	0.0243975	0.999983	0.00769396	-0.148596	129.259	0.649372	0.999744	0.0903628	-0.0979739
ENSDARG00000109308	dda1			168.957	0.170469	0.916374	0.916374	186.936	0.0244627	0.999983	-0.456545	0.190798	186.934	0.137533	0.999744	0.333321	-0.139805
ENSDARG00000088251	lgals17			24.1956	0.20251	0.92707	0.92707	26.4535	0.0245493	0.999983	-0.0349372	0.855168	26.4538	0.137902	0.999744	0.542159	1.53466
ENSDARG00000055100	cxcl12b	ENSG00000107562	CXCL12	226.959	0.84791	0.993158	0.993158	263.225	0.024654	0.999983	0.268695	0.318457	263.22	0.414142	0.999744	0.176876	0.177629
ENSDARG00000061197	armc7			35.9286	0.0179492	0.782809	0.782809	35.3956	0.0246868	0.999983	-0.251802	-0.297502	35.3961	0.892085	0.999744	0.171	-0.263611
ENSDARG00000053066	tubb1	ENSG00000101162	TUBB1	10.5579	0.00483305	0.700606	0.700606	10.4755	0.024703	0.999983	0.702277	0.545224	10.4758	0.919986	0.999744	0.402112	0.423054
ENSDARG00000098398	CABZ01079480.1	ENSG00000146858; ENSG00000173200	ZC3HAV1L; PARP15	23.4682	0.207371	0.927409	0.927409	25.2448	0.024755	0.999983	0.172593	0.321987	25.2448	0.643762	0.999744	0.168	0.222869
ENSDARG00000074435	ttc19	ENSG00000011295	TTC19	278.21	0.459949	0.967494	0.967494	268.53	0.0248171	0.999983	-0.078376	-0.131892	268.529	0.907747	0.999744	0.0701504	-0.128415
ENSDARG00000041400	ndufa3	ENSG00000170906	NDUFA3	798.692	0.310664	0.953857	0.953857	831.712	0.0248667	0.999983	0.148409	0.123998	831.707	0.620396	0.999744	0.0835971	0.0748588
ENSDARG00000055642	si:ch211-217a12.1	ENSG00000167701	GPT	19.307	-	-	-	11.0103	0.0249621	0.999983	0.620767	0.196308	11.0104	0.10465	0.999744	0.337301	0.68543
ENSDARG00000040959	rabl3	ENSG00000144840	RABL3	164.096	0.0154393	0.777076	0.777076	161.999	0.0249962	0.999983	-0.146544	-0.199141	162.001	0.580916	0.999744	0.108922	-0.267559
ENSDARG00000097657	si:dkey-7i4.16			41.0832	0.331115	0.959996	0.959996	38.4419	0.0250148	0.999983	-0.109118	-0.488064	38.4439	0.459333	0.999744	0.261829	-0.493506
ENSDARG00000113657	LO018363.2	ENSG00000281938	AC026398.1	401.418	0.424663	0.96607	0.96607	394.347	0.0252683	0.999983	-0.00209903	-0.146549	394.35	0.997533	0.999744	0.0893296	-0.146474
ENSDARG00000096979	NPC2 (1 of many)	ENSG00000119655	NPC2	16.0951	0.496506	0.969491	0.969491	13.5234	0.0253033	0.999983	-0.926566	-0.270198	13.5238	0.715759	0.999744	0.48918	-0.321667
ENSDARG00000062108	iffo1b	ENSG00000010295	IFFO1	245.032	0.576075	0.974959	0.974959	236.193	0.0253533	0.999983	-0.0792863	-0.126	236.194	0.103406	0.999744	0.0650463	-0.0338674
ENSDARG00000062008	hs2st1b	ENSG00000267561; ENSG00000153936	AC093155.3; HS2ST1	129.086	0.0788221	0.857715	0.857715	126.884	0.0254061	0.999983	-0.102138	-0.373212	126.886	0.58155	0.999744	0.200146	-0.242622
ENSDARG00000096613	si:ch73-212j7.3	ENSG00000126822	PLEKHG3	20.7398	0.000513452	0.395016	0.395016	20.3864	0.025511	0.999983	0.374948	0.603308	20.387	0.483183	0.999744	0.327139	0.810754
ENSDARG00000112454	FO744833.2	ENSG00000146858; ENSG00000173200	ZC3HAV1L; PARP15	15.6516	0.758242	0.989119	0.989119	16.2904	0.0256212	0.999983	-0.187549	0.305619	16.2905	0.584561	0.999744	0.271119	0.138025
ENSDARG00000098618	erap2	ENSG00000164308	ERAP2	46.9858	0.301541	0.953651	0.953651	49.9142	0.0256569	0.999983	0.153147	0.240147	49.9139	0.487618	0.999744	0.127135	0.161478
ENSDARG00000025346	znf277	ENSG00000198839	ZNF277	109.308	0.360844	0.9634	0.9634	117.181	0.0256801	0.999983	0.395558	0.123826	117.181	0.769938	0.999744	0.216852	0.204103
ENSDARG00000018425	ddx61			223.769	0.285287	0.95134	0.95134	220.799	0.0259999	0.999983	-0.109638	-0.0305068	220.798	0.0754557	0.999744	0.0588036	0.0491351
ENSDARG00000025757	tspan35			20.9973	0.447103	0.96607	0.96607	23.9932	0.0260009	0.999983	0.53973	0.212965	23.9931	0.938073	0.999744	0.309558	0.203762
ENSDARG00000010035	engase	ENSG00000167280	ENGASE	59.0786	0.0164815	0.782809	0.782809	58.0439	0.0260148	0.999983	-0.105607	-0.227187	58.0438	0.298296	0.999744	0.117055	-0.186529
ENSDARG00000069046	wu:fk65c09			47.6721	-	-	-	25.0389	0.026064	0.999983	-1.36563	-0.0740933	25.0423	0.402086	0.999744	0.755422	0.259139
ENSDARG00000075706	si:ch211-106h4.9	ENSG00000170011; ENSG00000168314	MYRIP; MOBP	204.209	0.0354631	0.847319	0.847319	209.436	0.0261023	0.999983	0.215901	0.238509	209.436	0.345895	0.999744	0.137049	0.362961
ENSDARG00000100280	znfx1	ENSG00000124201	ZNFX1	44.5814	0.600979	0.977664	0.977664	47.4633	0.0261031	0.999983	-0.0990836	0.394831	47.4637	0.63502	0.999744	0.282598	0.315287
ENSDARG00000099441	cbx4	ENSG00000141582	CBX4	107.746	0.307315	0.953857	0.953857	104.788	0.0261047	0.999983	-0.0646635	-0.16232	104.789	0.836131	0.999744	0.0846018	-0.127867
ENSDARG00000090783	mfap4	ENSG00000166482	MFAP4	47.7426	0.403155	0.96607	0.96607	60.9885	0.0261965	0.999983	0.523386	0.933247	60.9912	0.407685	0.999744	0.483941	0.468862
ENSDARG00000103933	fancm			18.8967	0.0124719	0.764187	0.764187	18.0285	0.0262039	0.999983	0.0493888	0.403346	18.0283	0.88435	0.999744	0.241163	0.482742
ENSDARG00000005095	glcea	ENSG00000138604	GLCE	271.736	0.319026	0.955614	0.955614	264.328	0.0262373	0.999983	-0.123576	-0.109068	264.327	0.186631	0.999744	0.0705642	-0.195211
ENSDARG00000045003	plvapb	ENSG00000130300	PLVAP	14.3685	0.432701	0.96607	0.96607	13.9098	0.0263207	0.999983	-0.0786493	0.450823	13.9096	0.355531	0.999744	0.302726	0.152907
ENSDARG00000025549	ndufaf1	ENSG00000137806	NDUFAF1	364.15	0.268277	0.946478	0.946478	376.16	0.0264134	0.999983	0.0975148	0.106671	376.158	0.145762	0.999744	0.0611497	0.0256701
ENSDARG00000092499	si:ch211-183d21.1			29.7896	0.0403905	0.854139	0.854139	29.2267	0.0264591	0.999983	-0.183145	-0.379923	29.2277	0.747486	0.999744	0.197835	-0.274279
ENSDARG00000061391	grhl1	ENSG00000134317	GRHL1	81.8797	0.902018	0.993852	0.993852	73.4448	0.0264992	0.999983	-0.451241	-0.0476306	73.444	0.204618	0.999744	0.252497	0.11822
ENSDARG00000098909	SHC3	ENSG00000148082	SHC3	232.468	0.686972	0.987424	0.987424	219.381	0.0266448	0.999983	-0.127246	-0.158972	219.381	0.475003	0.999744	0.0893963	-0.0886175
ENSDARG00000035821	si:ch211-173p18.3	ENSG00000146463; ENSG00000271741; ENSG00000163867; ENSG00000132950; ENSG00000263001	ZMYM4; AC114490.2; ZMYM6; ZMYM5; GTF2I	494.862	0.0183211	0.782809	0.782809	493.944	0.0267116	0.999983	0.0709298	0.129465	493.943	0.369957	0.999744	0.0682886	0.19062
ENSDARG00000100708	jakmip3	ENSG00000188385	JAKMIP3	283.78	0.113057	0.889985	0.889985	290.786	0.0268006	0.999983	0.147611	0.127827	290.786	0.86834	0.999744	0.0862317	0.0982001
ENSDARG00000016676	gnao1a	ENSG00000087258	GNAO1	2343.65	0.0731654	0.857715	0.857715	2328.06	0.0268194	0.999983	-0.0264698	-0.0683442	2328.06	0.120035	0.999744	0.0352062	-0.0219107
ENSDARG00000077792	cdc42ep1b	ENSG00000128283	CDC42EP1	15.9791	0.380063	0.966053	0.966053	17.5838	0.0268951	0.999983	0.211445	0.4507	17.584	0.403589	0.999744	0.24118	0.587405
ENSDARG00000030289	jag1a	ENSG00000204301; ENSG00000184916	NOTCH4; JAG2	26.5666	0.0990611	0.87367	0.87367	25.6397	0.0270241	0.999983	-0.132337	-0.315997	25.6399	0.891619	0.999744	0.161912	-0.28649
ENSDARG00000034685	tmem198b			444.305	0.925131	0.994986	0.994986	422.002	0.0271171	0.999983	-0.0779813	-0.14911	422.002	0.169758	0.999744	0.077066	-0.0504555
ENSDARG00000040528	lgals3bpb			846.382	0.707656	0.988768	0.988768	973.878	0.0271247	0.999983	-0.0224253	0.59818	973.904	0.0617938	0.999744	0.356253	0.212375
ENSDARG00000103361	tshz3b	ENSG00000121297	TSHZ3	93.9939	0.572592	0.974594	0.974594	86.6505	0.0273557	0.999983	-0.119161	-0.358592	86.6506	0.636364	0.999744	0.19167	-0.401631
ENSDARG00000052690	arrdc3a	ENSG00000113369	ARRDC3	645.293	0.0399829	0.854139	0.854139	631.25	0.0273968	0.999983	-0.179529	-0.264784	631.252	0.977821	0.999744	0.146068	-0.253523
ENSDARG00000004952	rsad2	ENSG00000134321	RSAD2	135.378	0.730742	0.989119	0.989119	164.378	0.0275458	0.999983	0.0615292	0.533389	164.379	0.0171246	0.999744	0.289592	0.0372023
ENSDARG00000033899	ap2m1b	ENSG00000161203	AP2M1	2212.71	0.946345	0.995907	0.995907	2164.26	0.0278583	0.999983	-0.0127895	-0.0828313	2164.25	0.466829	0.999744	0.0471511	-0.0466546
ENSDARG00000106914	pth4			43.7467	0.18281	0.920153	0.920153	50.9104	0.0279269	0.999983	0.685449	0.524155	50.9103	0.0767829	0.999744	0.354338	0.0237186
ENSDARG00000007151	kcnk2b	ENSG00000082482	KCNK2	106.729	0.498612	0.969491	0.969491	101.784	0.027953	0.999983	-0.0998966	-0.187535	101.784	0.829021	0.999744	0.100222	-0.149929
ENSDARG00000074754	si:dkey-188i13.9	ENSG00000165948; ENSG00000165949; ENSG00000126709	IFI27L1; IFI27; IFI6	20.5082	0.0663501	0.857715	0.857715	25.812	0.0279925	0.999983	0.926572	0.970651	25.8116	0.455527	0.999744	0.557718	1.18599
ENSDARG00000037159	oprd1b	ENSG00000116329	OPRD1	101.339	0.435595	0.96607	0.96607	96.3868	0.0280792	0.999983	-0.132072	-0.235164	96.3871	0.908729	0.999744	0.126344	-0.230852
ENSDARG00000109368	si:dkey-182g1.2			39.0044	0.00227251	0.548863	0.548863	37.4992	0.0282296	0.999983	0.620834	0.70816	37.4987	0.165774	0.999744	0.392086	0.937621
ENSDARG00000039400	polr1c	ENSG00000171453	POLR1C	142.344	0.00437665	0.700606	0.700606	140.124	0.0282438	0.999983	0.135999	0.160281	140.123	0.426387	0.999744	0.0898971	0.134725
ENSDARG00000063624	gfm1	ENSG00000168827	GFM1	207.685	0.482075	0.969347	0.969347	204.954	0.0282795	0.999983	0.0634611	-0.0762282	204.955	0.400595	0.999744	0.074505	-0.142437
ENSDARG00000042124	si:dkey-4e7.3			39.2461	0.349962	0.961926	0.961926	36.0808	0.0282851	0.999983	-0.263496	-0.301202	36.0806	0.414138	0.999744	0.175677	-0.461507
ENSDARG00000116012	hells			19.7151	0.712	0.988866	0.988866	16.7494	0.0283284	0.999983	-0.632666	-0.27896	16.7498	0.369314	0.999744	0.340116	-0.573335
ENSDARG00000087299	armc9	ENSG00000135931	ARMC9	261.776	0.214295	0.929362	0.929362	276.928	0.0283711	0.999983	0.143644	0.420971	276.932	0.0251507	0.999744	0.216281	0.399607
ENSDARG00000016156	fam53b	ENSG00000189319	FAM53B	125.865	0.00189918	0.523917	0.523917	124.08	0.0283777	0.999983	0.158651	0.18865	124.081	0.290631	0.999744	0.107646	0.0684364
ENSDARG00000039374	apool	ENSG00000155008	APOOL	185.842	0.135623	0.906818	0.906818	183.962	0.0284143	0.999983	-0.0109183	-0.156888	183.962	0.122143	0.999744	0.0885613	-0.0488569
ENSDARG00000059128	uqcrh	ENSG00000173660; ENSG00000233954	UQCRH; UQCRHL	3321.64	0.466382	0.967494	0.967494	3464.84	0.0284181	0.999983	0.121055	0.00371255	3464.86	0.0315054	0.999744	0.0695484	-0.121617
ENSDARG00000060306	tfcp2	ENSG00000135457	TFCP2	308.751	0.976064	0.998996	0.998996	294.273	0.0284958	0.999983	-0.0608725	-0.151231	294.274	0.496244	0.999744	0.0803417	-0.102361
ENSDARG00000094191	nup37	ENSG00000075188	NUP37	96.3954	0.234701	0.937694	0.937694	99.2256	0.0285587	0.999983	0.113885	0.220821	99.2258	0.601385	0.999744	0.119146	0.202055
ENSDARG00000020031	cldn11a	ENSG00000013297; ENSG00000285218	CLDN11; AC026316.5	37.4441	0.0407768	0.85553	0.85553	35.8151	0.0286373	0.999983	-0.667943	-0.427597	35.8164	0.452473	0.999744	0.363345	-0.109668
ENSDARG00000075846	kcnip2	ENSG00000120049	KCNIP2	17.6296	0.182405	0.919638	0.919638	15.7459	0.0286536	0.999983	-0.295999	-0.61073	15.7463	0.951657	0.999744	0.325886	-0.678468
ENSDARG00000112140	rrp9			16.4951	0.457976	0.967014	0.967014	18.3818	0.0286713	0.999983	0.669543	0.111858	18.3817	0.639575	0.999744	0.395252	-0.134313
ENSDARG00000069953	kcnq5b	ENSG00000185760	KCNQ5	55.8293	0.0514975	0.857715	0.857715	53.2973	0.028739	0.999983	-0.249683	-0.255375	53.2973	0.463031	0.999744	0.157282	-0.393395
ENSDARG00000027600	pdlim5b	ENSG00000163110	PDLIM5	117.105	0.646722	0.983099	0.983099	107.572	0.028785	0.999983	-0.297012	-0.168927	107.572	0.915104	0.999744	0.162751	-0.128725
ENSDARG00000003695	vdac3	ENSG00000078668	VDAC3	2632.12	0.97768	0.998996	0.998996	2581.1	0.0287862	0.999983	-0.00537063	-0.0798662	2581.09	0.831963	0.999744	0.0480686	-0.0808366
ENSDARG00000018602	rab5aa	ENSG00000144566	RAB5A	995.797	0.303801	0.953651	0.953651	997.506	0.0288262	0.999983	0.0843066	0.00176409	997.508	0.935131	0.999744	0.0525638	3.72973e-05
ENSDARG00000015126	gorasp2	ENSG00000115806	GORASP2	418.435	0.990166	0.999245	0.999245	408.845	0.0288811	0.999983	0.0014064	-0.0953865	408.846	0.417911	0.999744	0.0585365	-0.135722
ENSDARG00000101322	tfr1a	ENSG00000072274	TFRC	51.7153	0.0185541	0.782809	0.782809	52.7131	0.0289049	0.999983	0.366107	0.318689	52.7141	0.926609	0.999744	0.218271	0.275023
ENSDARG00000104141	si:dkey-262j3.7			83.9207	0.414913	0.96607	0.96607	91.8024	0.0290608	0.999983	-0.291464	0.309301	91.8015	0.950584	0.999744	0.325792	0.367792
ENSDARG00000043561	psmc1b	ENSG00000100764	PSMC1	582.609	0.114547	0.890708	0.890708	590.336	0.0291023	0.999983	0.0836544	0.0650708	590.333	0.374195	0.999744	0.0471079	0.0297338
ENSDARG00000031049	igsf21a	ENSG00000117154	IGSF21	641.013	0.322494	0.956796	0.956796	630.066	0.0293177	0.999983	0.0521863	-0.0362468	630.066	0.231774	0.999744	0.0463313	0.0179493
ENSDARG00000008439	atxn10	ENSG00000130638	ATXN10	71.7212	0.169669	0.916374	0.916374	73.9649	0.0293245	0.999983	0.188618	0.192915	73.9658	0.526053	0.999744	0.11878	0.147222
ENSDARG00000110266	si:ch211-200p22.4			536.143	0.437047	0.96607	0.96607	517.136	0.0293527	0.999983	-0.0759981	-0.12559	517.141	0.117448	0.999744	0.0659067	-0.0444423
ENSDARG00000016904	bckdk	ENSG00000103507	BCKDK	448.067	0.114321	0.890708	0.890708	439.191	0.0294631	0.999983	-0.0849446	-0.114727	439.192	0.61128	0.999744	0.064186	-0.15334
ENSDARG00000016750	abcc6a	ENSG00000121270; ENSG00000108846; ENSG00000124574	ABCC11; ABCC3; ABCC10	12.2698	0.0134059	0.764187	0.764187	11.9307	0.0294859	0.999983	0.181163	1.06371	11.9308	0.903312	0.999744	0.631721	1.13175
ENSDARG00000078500	dap3	ENSG00000132676	DAP3	223.744	0.708854	0.988866	0.988866	217.474	0.0296584	0.999983	0.00692091	-0.10311	217.476	0.157138	0.999744	0.0638508	-0.0619386
ENSDARG00000009953	med14	ENSG00000180182	MED14	140.519	0.00121754	0.459809	0.459809	127.657	0.0297405	0.999983	0.133443	-0.053424	127.658	0.639472	0.999744	0.103792	0.016054
ENSDARG00000030340	guk1a	ENSG00000143774	GUK1	329.932	0.0404227	0.854139	0.854139	330.988	0.0297644	0.999983	-0.139256	-0.0219694	330.989	0.077115	0.999744	0.076912	-0.12986
ENSDARG00000063594	hipk1a	ENSG00000163349	HIPK1	87.0367	0.142581	0.911923	0.911923	91.7982	0.0297731	0.999983	0.184136	0.324778	91.7985	0.0593657	0.999744	0.168064	0.590785
ENSDARG00000044584	tex261	ENSG00000258881; ENSG00000144043	AC007040.2; TEX261	84.9213	0.539998	0.971194	0.971194	87.4456	0.0298418	0.999983	-0.0184655	0.206707	87.4458	0.543513	0.999744	0.138288	0.301581
ENSDARG00000023583	coq9	ENSG00000088682	COQ9	502.774	0.155662	0.916374	0.916374	500.783	0.029895	0.999983	0.100265	0.0129139	500.783	0.920543	0.999744	0.0602195	0.0275533
ENSDARG00000038225	nras	ENSG00000213281	NRAS	57.4376	0.407006	0.96607	0.96607	55.7731	0.0300669	0.999983	-0.0441265	-0.205096	55.7729	0.379074	0.999744	0.11094	-0.31743
ENSDARG00000096667	hemgn			297.115	0.123428	0.900147	0.900147	297.189	0.0301298	0.999983	0.216253	0.0155268	297.193	0.0510484	0.999744	0.125059	-0.141381
ENSDARG00000054418	ssuh2.2			8.62444	0.379035	0.966053	0.966053	9.66593	0.0301999	0.999983	-0.121628	0.845058	9.66632	0.743381	0.999744	0.617146	1.0574
ENSDARG00000027501	usp20	ENSG00000136878	USP20	295.848	0.198937	0.926006	0.926006	294.605	0.0303884	0.999983	-0.00276143	-0.0878211	294.606	0.763263	0.999744	0.0528119	-0.115345
ENSDARG00000074390	tmem176l.4			16.5461	0.236814	0.937694	0.937694	14.7757	0.0304264	0.999983	-0.560325	0.873009	14.7773	0.0806833	0.999744	0.759531	1.19429
ENSDARG00000017910	pdss1	ENSG00000148459	PDSS1	105.329	0.234622	0.937694	0.937694	100.496	0.0304293	0.999983	-0.100086	-0.194689	100.496	0.102892	0.999744	0.100035	-0.308465
ENSDARG00000004840	rassf1	ENSG00000068028	RASSF1	122.201	0.644766	0.982354	0.982354	121.391	0.0304649	0.999983	-0.0717369	0.100953	121.392	0.808344	0.999744	0.0951655	0.0656434
ENSDARG00000099757	wdr47b	ENSG00000085433	WDR47	167.003	0.600031	0.97749	0.97749	173.394	0.0305168	0.999983	0.109321	0.0995249	173.394	0.00121012	0.87105	0.0621585	-0.0527158
ENSDARG00000021984	ndufa2	ENSG00000131495	NDUFA2	2377.02	0.925342	0.994986	0.994986	2464.58	0.0306248	0.999983	0.147787	-0.000200142	2464.58	0.215348	0.999744	0.09093	-0.1104
ENSDARG00000013335	anxa6	ENSG00000197043	ANXA6	100.885	0.245907	0.941079	0.941079	102.388	0.0307017	0.999983	0.0378328	-0.199325	102.387	0.800604	0.999744	0.138116	-0.215512
ENSDARG00000086104	slco5a1b			2555.56	0.0605064	0.857715	0.857715	2514.73	0.0307301	0.999983	-0.0728306	-0.0818968	2514.73	0.259315	0.999744	0.0478717	-0.0345362
ENSDARG00000069425	hsbp1a	ENSG00000230989	HSBP1	1473.78	0.352937	0.961926	0.961926	1434.31	0.0308432	0.999983	-0.0542389	-0.182492	1434.32	0.261271	0.999744	0.0991389	-0.131234
ENSDARG00000110302	BX005212.1			40.7987	0.360373	0.9634	0.9634	43.5251	0.0308498	0.999983	0.136885	0.257416	43.5247	0.294386	0.999744	0.136508	0.117204
ENSDARG00000017687	dnajc5gb	ENSG00000163793	DNAJC5G	34.5536	0.912485	0.994785	0.994785	35.3309	0.0308805	0.999983	-0.122213	0.169138	35.3313	0.7772	0.999744	0.162473	0.139182
ENSDARG00000059294	marco			56.8032	0.691784	0.987789	0.987789	52.6506	0.0310359	0.999983	-0.367159	-0.0723243	52.6504	0.900853	0.999744	0.211155	-0.0195659
ENSDARG00000037867	atp5mf	ENSG00000241468	ATP5MF	1644.1	0.271857	0.948376	0.948376	1717.45	0.0311451	0.999983	0.203704	0.0864591	1717.45	0.232445	0.999744	0.108859	-0.0287115
ENSDARG00000004836	dnajc5ab	ENSG00000101152	DNAJC5	491.586	0.0500241	0.857715	0.857715	485.033	0.031184	0.999983	-0.0622164	-0.178814	485.036	0.91793	0.999744	0.0989327	-0.207912
ENSDARG00000102583	il4r.1	ENSG00000187266	EPOR	17.789	0.968662	0.998996	0.998996	16.6166	0.0312954	0.999983	-0.516756	0.136433	16.6169	0.265239	0.999744	0.360893	0.364387
ENSDARG00000061736	ank3a			984.377	0.0637419	0.857715	0.857715	982.709	0.0313028	0.999983	0.117724	0.124438	982.714	0.47263	0.999744	0.0755395	0.175406
ENSDARG00000077009	wdfy4	ENSG00000128815	WDFY4	96.1833	0.357679	0.9634	0.9634	91.253	0.031465	0.999983	-0.329705	-0.16422	91.2529	0.955058	0.999744	0.18199	-0.128755
ENSDARG00000055086	ggnbp2	ENSG00000278311	GGNBP2	227.418	0.19596	0.925343	0.925343	231.791	0.0315905	0.999983	0.112467	0.0793632	231.792	0.765793	0.999744	0.0632847	0.111244
ENSDARG00000012381	hsc70			76.7427	0.21529	0.929362	0.929362	68.7948	0.0316823	0.999983	0.282532	-0.204365	68.7967	0.438052	0.999744	0.261413	-0.264766
ENSDARG00000015823	vps26b			227.266	0.0960792	0.873571	0.873571	224.692	0.0317769	0.999983	-0.181572	-0.080885	224.693	0.762721	0.999744	0.0996388	-0.132545
ENSDARG00000019191	2012-09-01	ENSG00000140623	2012-09-01	301.933	0.833033	0.991457	0.991457	318.677	0.0318661	0.999983	0.0319698	0.16836	318.677	0.00974764	0.999744	0.0903879	-0.0229012
ENSDARG00000004115	mgat4b	ENSG00000161013	MGAT4B	201.05	0.352145	0.961926	0.961926	205.94	0.0319035	0.999983	0.123878	0.0575221	205.94	0.319418	0.999744	0.0667889	0.00564407
ENSDARG00000008165	caspa			15.0599	0.622412	0.981041	0.981041	15.7806	0.0319666	0.999983	-0.243923	0.258481	15.7808	0.93204	0.999744	0.279405	0.18758
ENSDARG00000111838	ccdc149b			60.282	0.164655	0.916374	0.916374	58.4002	0.0320152	0.999983	-0.0812526	-0.705246	58.4	0.953783	0.999744	0.410501	-0.731242
ENSDARG00000015310	pitpnbl			1149.92	0.0289818	0.830403	0.830403	1146.05	0.032078	0.999983	-0.0445989	-0.0898429	1146.06	0.756883	0.999744	0.0492181	-0.114942
ENSDARG00000034677	scel			7.3351	0.4526	0.966183	0.966183	9.76266	0.0321247	0.999983	0.0479634	1.16627	9.76314	0.2443	0.999744	0.739386	2.03458
ENSDARG00000044132	ogna	ENSG00000106809	OGN	9.51171	0.0896318	0.868048	0.868048	9.77744	0.0322697	0.999983	0.272244	0.683557	9.77733	0.509706	0.999744	0.385212	0.519047
ENSDARG00000094052	taok3b	ENSG00000135090	TAOK3	541.184	0.235799	0.937694	0.937694	533.242	0.0323155	0.999983	-0.112912	-0.0299778	533.239	0.173355	0.999744	0.0621375	-0.0395782
ENSDARG00000101651	si:zfos-1056e6.1			66.1474	0.00384657	0.683868	0.683868	64.7215	0.0325742	0.999983	0.28402	0.195418	64.7216	0.176173	0.999744	0.15395	0.00271342
ENSDARG00000004632	egln1b	ENSG00000135766	EGLN1	195.263	0.0872467	0.865958	0.865958	201.291	0.0327646	0.999983	0.127742	0.12917	201.292	0.150137	0.999744	0.0793171	0.0242295
ENSDARG00000099339	pacsin3	ENSG00000165912	PACSIN3	65.7634	0.542319	0.971194	0.971194	64.3777	0.0328466	0.999983	0.0520113	-0.28171	64.3795	0.0646891	0.999744	0.184008	-0.126067
ENSDARG00000006251	ell2	ENSG00000118985	ELL2	82.7844	0.0895903	0.868048	0.868048	76.6863	0.0329368	0.999983	0.187662	-0.12012	76.686	0.229164	0.999744	0.166448	0.0729257
ENSDARG00000068820	h2afva	ENSG00000105968	H2AFV	877.333	0.0876837	0.865958	0.865958	897.727	0.0330417	0.999983	0.219048	0.130117	897.738	0.938634	0.999744	0.121771	0.160228
ENSDARG00000110902	CABZ01086835.1	ENSG00000205502; ENSG00000198535	C2CD4B; C2CD4A	23.3885	0.0613867	0.857715	0.857715	24.3557	0.0330995	0.999983	0.323601	0.167498	24.3559	0.403587	0.999744	0.187021	0.149072
ENSDARG00000002405	si:ch211-225b11.1	ENSG00000063127	SLC6A16	163.684	0.0139511	0.772742	0.772742	161.58	0.0332534	0.999983	-0.165298	-0.168599	161.582	0.865111	0.999744	0.107432	-0.138077
ENSDARG00000034497	fbxl14a	ENSG00000171823	FBXL14	99.1459	0.218383	0.93078	0.93078	93.4693	0.0332637	0.999983	-0.324645	-0.155381	93.4692	0.454995	0.999744	0.177389	-0.304828
ENSDARG00000039931	slc25a33	ENSG00000171612	SLC25A33	275.42	0.306307	0.953857	0.953857	269.029	0.0332893	0.999983	-0.0832649	-0.150289	269.03	0.34704	0.999744	0.0814084	-0.213168
ENSDARG00000004150	grm2a	ENSG00000164082	GRM2	163.187	0.405819	0.96607	0.96607	164.898	0.0333138	0.999983	0.159548	-0.0211086	164.898	0.417195	0.999744	0.108242	0.0772372
ENSDARG00000028082	mapkapk5	ENSG00000089022	MAPKAPK5	130.021	0.96627	0.998996	0.998996	130.7	0.0334577	0.999983	-0.045877	0.0896581	130.699	0.252816	0.999744	0.0731735	0.00785004
ENSDARG00000101195	cyp1c1			22.6911	0.0523159	0.857715	0.857715	23.0286	0.0335055	0.999983	0.344054	0.349734	23.0288	0.73296	0.999744	0.223113	0.341873
ENSDARG00000079698	asb13a.1	ENSG00000196372	ASB13	159.841	0.799353	0.991457	0.991457	172.671	0.0335491	0.999983	0.132279	0.216878	172.669	0.310234	0.999744	0.117509	0.0914676
ENSDARG00000077881	chl1a	ENSG00000134121	CHL1	12.9105	0.439018	0.96607	0.96607	13.8373	0.033779	0.999983	0.0494961	0.429524	13.8374	0.832382	0.999744	0.272129	0.531792
ENSDARG00000060917	anln	ENSG00000011426	ANLN	13.6067	0.679719	0.986902	0.986902	11.5002	0.0337917	0.999983	-0.495525	-0.369846	11.5004	0.0634996	0.999744	0.279603	-0.402378
ENSDARG00000044612	c1qb			51.2924	0.0275752	0.830403	0.830403	49.6018	0.0339647	0.999983	-0.45856	-0.338573	49.6027	0.58006	0.999744	0.263754	-0.534295
ENSDARG00000040621	lrrc32	ENSG00000174125	TLR1	9.65996	0.722724	0.989022	0.989022	7.69399	0.0339908	0.999983	-0.354771	-0.615265	7.69396	0.801797	0.999744	0.332461	-0.476973
ENSDARG00000100717	socs5a			222.144	0.388146	0.966065	0.966065	213.787	0.0340179	0.999983	-0.0982342	-0.116334	213.788	0.0472557	0.999744	0.0663828	-0.00871036
ENSDARG00000104929	si:ch211-153f2.7			89.857	0.0436221	0.857715	0.857715	90.3435	0.0340545	0.999983	-0.247841	-0.0843298	90.3436	0.991917	0.999744	0.142047	-0.0957573
ENSDARG00000033537	p4ha1a			54.0411	0.225388	0.933768	0.933768	51.979	0.0340748	0.999983	-0.190672	-0.170396	51.9792	0.947455	0.999744	0.115363	-0.14497
ENSDARG00000041304	trak1a	ENSG00000182606	TRAK1	135.381	0.271787	0.948376	0.948376	139.967	0.0340949	0.999983	0.106141	0.13173	139.967	0.739649	0.999744	0.0778377	0.125441
ENSDARG00000104148	crebbpb			113.418	0.00213314	0.541443	0.541443	108.99	0.0341119	0.999983	0.163809	0.0484774	108.989	0.888782	0.999744	0.0934974	0.08018
ENSDARG00000088171	ciartb			101.256	0.26651	0.946049	0.946049	90.1656	0.0343597	0.999983	-0.362576	-0.398466	90.1661	0.773905	0.999744	0.24724	-0.274195
ENSDARG00000067992	si:dkey-31e10.1	ENSG00000091972	CD200	32.0892	0.143512	0.911923	0.911923	29.4276	0.034404	0.999983	-0.320948	-0.638431	29.4284	0.719463	0.999744	0.351179	-0.433345
ENSDARG00000056499	ca6	ENSG00000131686	CA6	46.9957	0.395653	0.966065	0.966065	58.413	0.0344254	0.999983	0.24578	0.463798	58.4129	0.496945	0.999744	0.260454	0.375887
ENSDARG00000112298	BX324194.1			16.3625	0.0984545	0.87367	0.87367	15.1981	0.0344485	0.999983	-0.270553	-0.684201	15.1985	0.400564	0.999744	0.368331	-0.927161
ENSDARG00000024744	dpp6b	ENSG00000130226	DPP6	673.048	0.705899	0.988768	0.988768	661.202	0.0346066	0.999983	-0.011244	-0.093224	661.202	0.616873	0.999744	0.055608	-0.0786586
ENSDARG00000103379	pax6a	ENSG00000007372	PAX6	231.399	0.211289	0.927829	0.927829	210.665	0.0346701	0.999983	0.00949466	-0.170546	210.666	0.234896	0.999744	0.10805	-0.169487
ENSDARG00000055011	si:dkey-33m11.7			19.2877	0.8309	0.991457	0.991457	21.4897	0.0348046	0.999983	0.461137	-0.121789	21.4899	0.538158	0.999744	0.340838	-0.19927
ENSDARG00000101309	si:ch73-100l22.3	ENSG00000103540	CCP110	135.724	0.17015	0.916374	0.916374	137.546	0.0348101	0.999983	0.221733	0.0522734	137.546	0.950586	0.999744	0.130253	0.0559603
ENSDARG00000042725	cebpb	ENSG00000172216	CEBPB	112.457	0.728536	0.989119	0.989119	102.79	0.0349087	0.999983	-0.309626	-0.0332433	102.788	0.877923	0.999744	0.187291	0.0332662
ENSDARG00000017675	utp4	ENSG00000141076	UTP4	58.6803	0.194771	0.925343	0.925343	59.937	0.0349959	0.999983	0.188917	0.0305301	59.9369	0.257615	0.999744	0.111211	-0.00494812
ENSDARG00000045611	nfybb	ENSG00000120837	NFYB	214.777	0.301373	0.953651	0.953651	196.656	0.0352373	0.999983	-0.378694	-0.214739	196.654	0.043631	0.999744	0.198653	-0.563792
ENSDARG00000074552	ndufs7	ENSG00000115286	NDUFS7	2452.67	0.0723461	0.857715	0.857715	2506.99	0.0352482	0.999983	0.172401	0.109251	2506.98	0.761893	0.999744	0.0967396	0.0600367
ENSDARG00000067713	snx18a	ENSG00000178996	SNX18	77.7928	0.369939	0.964906	0.964906	72.8722	0.0352594	0.999983	-0.236555	-0.166945	72.8725	0.536143	0.999744	0.136513	-0.0632318
ENSDARG00000016188	SBNO2	ENSG00000064932	SBNO2	37.4871	0.140357	0.911436	0.911436	36.2009	0.0353632	0.999983	-0.300734	-0.122932	36.2016	0.516644	0.999744	0.170515	0.0024334
ENSDARG00000055791	zgc:158423	ENSG00000168003	SLC3A2	392.154	0.835499	0.991457	0.991457	386.828	0.0354383	0.999983	0.0527067	-0.149729	386.829	0.960882	0.999744	0.115945	-0.163699
ENSDARG00000055186	ccr9a	ENSG00000173585	CCR9	16.9878	0.0913986	0.871985	0.871985	14.2393	0.0354709	0.999983	-0.424226	0.451731	14.239	0.791585	0.999744	0.482583	0.312247
ENSDARG00000100252	capzb	ENSG00000077549	CAPZB	1180.82	0.607766	0.978974	0.978974	1156.45	0.0356088	0.999983	0.00595021	-0.0708408	1156.44	0.459752	0.999744	0.0467375	-0.103179
ENSDARG00000014047	cldn7b	ENSG00000262302; ENSG00000181885	AC003688.1; CLDN7	28.2903	0.968799	0.998996	0.998996	28.2252	0.0356424	0.999983	-0.374551	0.29413	28.2264	0.328081	0.999744	0.365368	0.380997
ENSDARG00000062315	sik2b	ENSG00000170145	SIK2	245.932	0.688111	0.987424	0.987424	245.572	0.0356433	0.999983	-0.0608583	0.096656	245.571	0.913071	0.999744	0.0886848	0.0867151
ENSDARG00000109829	CR848813.1			7.7101	0.359604	0.9634	0.9634	11.3334	0.0357163	0.999983	0.973638	1.89396	11.3337	0.45696	0.999744	1.04655	2.13304
ENSDARG00000112758	cox7a2l			475.044	0.69463	0.98796	0.98796	415.157	0.0357969	0.999983	-0.0696213	-0.496765	415.162	0.589059	0.999744	0.292119	-0.4722
ENSDARG00000102146	si:ch211-69b7.6			17.4849	0.0968361	0.87367	0.87367	18.1058	0.0357982	0.999983	0.175483	0.360983	18.1059	0.938639	0.999744	0.200616	0.328456
ENSDARG00000109336	hmgcra			69.1222	0.322486	0.956796	0.956796	62.9133	0.0358496	0.999983	-0.321727	-0.278383	62.914	0.725303	0.999744	0.199909	-0.176308
ENSDARG00000077596	phf24	ENSG00000122733	PHF24	543.281	0.188002	0.921124	0.921124	529.775	0.0359574	0.999983	-0.107973	-0.0907306	529.775	0.418243	0.999744	0.0646801	-0.0626442
ENSDARG00000019360	sec23b	ENSG00000101310	SEC23B	182.185	0.121578	0.897405	0.897405	178.051	0.0361534	0.999983	-0.132945	-0.10761	178.05	0.935176	0.999744	0.0805417	-0.0950236
ENSDARG00000026035	ube2b	ENSG00000119048	UBE2B	377.169	0.000366105	0.352647	0.352647	383.778	0.0361759	0.999983	-0.048409	-0.105017	383.78	0.939989	0.999744	0.0584875	-0.0920927
ENSDARG00000044561	ccr7	ENSG00000126353	CCR7	12.8924	0.309282	0.953857	0.953857	12.1525	0.0362989	0.999983	-0.257825	0.442999	12.1525	0.837033	0.999744	0.409743	0.597616
ENSDARG00000099236	2010-09-01	ENSG00000186522	2010-09-01	197.577	0.312006	0.954219	0.954219	199.495	0.03635	0.999983	-0.0818103	0.0415776	199.495	0.814795	0.999744	0.0702656	0.0152381
ENSDARG00000022951	pth2	ENSG00000142538	PTH2	241.335	0.728837	0.989119	0.989119	278.736	0.0363606	0.999983	0.377597	0.355045	278.729	0.0167626	0.999744	0.215688	0.00736807
ENSDARG00000026178	ube3d	ENSG00000118420	UBE3D	45.4721	0.632853	0.981125	0.981125	48.9315	0.0364929	0.999983	0.283315	0.146994	48.9317	0.378907	0.999744	0.155579	0.0258318
ENSDARG00000041802	rnf141	ENSG00000110315	RNF141	523.484	0.862455	0.993852	0.993852	552.833	0.036494	0.999983	0.0649509	0.158052	552.832	0.571958	0.999744	0.0884909	0.220224
ENSDARG00000074367	usp12b	ENSG00000109189	USP46	117.03	0.485819	0.969347	0.969347	122.524	0.0370251	0.999983	0.114876	0.171514	122.524	0.260234	0.999744	0.0966691	0.261823
ENSDARG00000033020	ppcdc	ENSG00000138621	PPCDC	32.8278	0.535409	0.971194	0.971194	39.938	0.0370482	0.999983	0.296047	0.377081	39.938	0.925636	0.999744	0.223877	0.366202
ENSDARG00000079829	ccr2	ENSG00000121797; ENSG00000160791; ENSG00000121807; ENSG00000163823; ENSG00000183813; ENSG00000183625; ENSG00000168329	CCRL2; CCR5; CCR2; CCR1; CCR4; CCR3; CX3CR1	8.58016	0.433253	0.96607	0.96607	9.73772	0.0371308	0.999983	0.239322	0.572291	9.73782	0.548854	0.999744	0.334467	0.378133
ENSDARG00000029064	uqcrq	ENSG00000164405	UQCRQ	4291.41	0.520711	0.971194	0.971194	4512.43	0.0372114	0.999983	0.17175	0.109135	4512.42	0.836965	0.999744	0.0973461	0.0915859
ENSDARG00000076380	hnrnpa0l			64.1277	0.00416117	0.691454	0.691454	63.6689	0.0372395	0.999983	0.279509	0.219154	63.6691	0.189002	0.999744	0.160421	0.257404
ENSDARG00000069734	hbba2	ENSG00000213931	HBE1	295.907	0.412103	0.96607	0.96607	230.759	0.0373949	0.999983	0.468801	-0.600335	230.751	0.492502	0.999744	0.584014	-0.869585
ENSDARG00000057497	stk35l	ENSG00000125834	STK35	267.488	0.128311	0.903656	0.903656	265.118	0.0375078	0.999983	-0.00361983	0.11648	265.116	0.479159	0.999744	0.0762203	0.132311
ENSDARG00000116076	FO704772.2			20778.1	0.0417184	0.857715	0.857715	19535.1	0.0375456	0.999983	0.223406	0.388995	19534.5	0.579199	0.999744	0.216471	0.343626
ENSDARG00000095394	si:ch1073-75f15.2			29.6662	0.381305	0.966053	0.966053	27.6382	0.0375962	0.999983	0.216706	-0.239957	27.6387	0.210535	0.999744	0.243967	-0.328826
ENSDARG00000100968	si:ch211-1a19.3			115.943	0.729764	0.989119	0.989119	121.527	0.0376055	0.999983	-0.117373	0.216098	121.528	0.125378	0.999744	0.18443	-0.0498922
ENSDARG00000092726	si:dkey-184p9.7			34.2048	0.238582	0.937694	0.937694	31.7963	0.0376308	0.999983	0.580046	0.0843964	31.7972	0.393353	0.999744	0.347128	-0.0354739
ENSDARG00000034522	rab6ba	ENSG00000154917	RAB6B	1954.45	0.0010541	0.437893	0.437893	1983.4	0.0376493	0.999983	-0.0574895	-0.0919452	1983.4	0.97846	0.999744	0.0525118	-0.0936887
ENSDARG00000017294	gnai2b	ENSG00000114353	GNAI2	613.173	0.0953065	0.873571	0.873571	620.253	0.0377352	0.999983	0.066387	0.134267	620.249	0.297592	0.999744	0.0740063	0.114982
ENSDARG00000103615	si:dkey-31j3.11			8.33032	0.109591	0.882997	0.882997	7.53818	0.0378567	0.999983	-0.505531	-0.537148	7.53822	0.985311	0.999744	0.340088	-0.497712
ENSDARG00000078250	zgc:194398			73.8037	0.193605	0.925343	0.925343	71.5456	0.0379575	0.999983	-0.0834593	0.17063	71.5453	0.370853	0.999744	0.144113	0.275879
ENSDARG00000093484	si:dkey-95p16.2			192.724	0.956246	0.997804	0.997804	181.588	0.0380219	0.999983	-0.326505	0.0581669	181.593	0.275824	0.999744	0.225467	0.273941
ENSDARG00000074667	akt1s1	ENSG00000204673	AKT1S1	1152.27	0.939272	0.995907	0.995907	1212.52	0.0380656	0.999983	0.089008	0.135059	1212.51	0.0905767	0.999744	0.0734153	0.0246753
ENSDARG00000097680	si:ch211-241f5.3	ENSG00000123146	ADGRE5	27.5734	0.57006	0.974253	0.974253	32.0738	0.0381774	0.999983	0.266747	0.547907	32.0737	0.45264	0.999744	0.306578	0.657487
ENSDARG00000041350	ankrd39	ENSG00000213337	ANKRD39	56.8166	0.829355	0.991457	0.991457	54.3752	0.0381938	0.999983	0.0365196	-0.275226	54.3753	0.882017	0.999744	0.186631	-0.338692
ENSDARG00000112218	nucb2a			240.03	0.370277	0.964906	0.964906	225.348	0.0382463	0.999983	-0.221904	-0.245277	225.349	0.757569	0.999744	0.153044	-0.244531
ENSDARG00000007982	onecut1	ENSG00000169856	ONECUT1	32.6341	0.301453	0.953651	0.953651	32.2624	0.0382784	0.999983	0.261449	-0.0554554	32.2628	0.25426	0.999744	0.182727	-0.272986
ENSDARG00000074505	mturn	ENSG00000180354	MTURN	332.006	0.0922243	0.871985	0.871985	313.979	0.0383493	0.999983	-0.310769	-0.526754	313.979	0.773437	0.999744	0.297605	-0.566525
ENSDARG00000091326	cep120	ENSG00000168944	CEP120	68.8511	0.00883515	0.723239	0.723239	67.4099	0.0384643	0.999983	0.188573	0.220336	67.4097	0.884279	0.999744	0.134156	0.248121
ENSDARG00000091006	cobl	ENSG00000106078	COBL	71.4421	0.636256	0.981208	0.981208	67.0434	0.0385756	0.999983	-0.155535	-0.141353	67.0437	0.909497	0.999744	0.0986649	-0.120292
ENSDARG00000098153	lhfpl2b			38.0394	0.0579409	0.857715	0.857715	37.2038	0.0388673	0.999983	-0.413258	-0.277535	37.2032	0.0913153	0.999744	0.22919	-0.498514
ENSDARG00000059054	pdk2b	ENSG00000005882	PDK2	65.2549	0.19149	0.922859	0.922859	48.0472	0.0389445	0.999983	-0.144893	-0.597025	48.049	0.139861	0.999744	0.326741	-0.300299
ENSDARG00000063186	si:ch211-220f12.4			84.8006	0.43621	0.96607	0.96607	79.66	0.0389886	0.999983	-0.122228	-0.326831	79.6595	0.886217	0.999744	0.185354	-0.361051
ENSDARG00000061901	ankrd13a	ENSG00000076513	ANKRD13A	66.3595	0.282266	0.95134	0.95134	67.9604	0.0390538	0.999983	0.058232	0.181373	67.9603	0.832121	0.999744	0.106042	0.224964
ENSDARG00000016864	farsb	ENSG00000116120	FARSB	397.564	0.844823	0.992731	0.992731	387.394	0.0390569	0.999983	-0.032454	-0.0868866	387.396	0.317302	0.999744	0.0487806	-0.105031
ENSDARG00000100900	si:ch211-183d5.2			11.0869	0.653975	0.985705	0.985705	9.36102	0.0391596	0.999983	-0.999886	-0.0633296	9.36156	0.410919	0.999744	0.594978	-0.125449
ENSDARG00000062009	gpr18	ENSG00000125245	GPR18	10.3462	0.0303692	0.834919	0.834919	10.8403	0.0391666	0.999983	0.57903	0.737962	10.8403	0.722291	0.999744	0.426217	0.555174
ENSDARG00000098752	csf3b	ENSG00000108342	CSF3	9.36937	0.396075	0.966065	0.966065	8.29041	0.0392362	0.999983	-0.860306	-0.232623	8.29013	0.613707	0.999744	0.490745	-0.0296118
ENSDARG00000034534	atp6v1aa	ENSG00000114573	ATP6V1A	2472.58	0.611109	0.979941	0.979941	2409.32	0.0392583	0.999983	-0.0158129	-0.152399	2409.32	0.978107	0.999744	0.094646	-0.150051
ENSDARG00000037781	acss2	ENSG00000131069	ACSS2	293.351	0.7702	0.989693	0.989693	308.65	0.0393114	0.999983	0.0854388	0.156348	308.653	0.313069	0.999744	0.0872439	0.101725
ENSDARG00000025254	s100a10b	ENSG00000163221	S100A12	473.421	0.335646	0.959996	0.959996	443.35	0.0393485	0.999983	-0.186635	0.159013	443.357	0.87763	0.999744	0.1957	0.153097
ENSDARG00000011371	zgc:64106			13.1382	0.0369	0.848781	0.848781	14.4289	0.0394244	0.999983	-0.439567	0.141389	14.4287	0.786656	0.999744	0.347888	0.230196
ENSDARG00000101553	CABZ01111555.1			108.577	0.834201	0.991457	0.991457	115.344	0.0394512	0.999983	-0.0433762	0.244747	115.345	0.778012	0.999744	0.178191	0.25706
ENSDARG00000111458	wu:fi09b08			77486	0.196793	0.925429	0.925429	77301	0.0394628	0.999983	0.112355	0.383221	77299.4	0.154023	0.999744	0.216247	0.571742
ENSDARG00000015460	racgap1	ENSG00000161800	RACGAP1	12.0055	0.463397	0.967494	0.967494	9.50876	0.039478	0.999983	-0.477758	-0.238051	9.50888	0.271304	0.999744	0.26064	-0.183559
ENSDARG00000037196	arid5b	ENSG00000150347	ARID5B	280.57	0.561249	0.974221	0.974221	267.514	0.0395602	0.999983	-0.117665	-0.128634	267.514	0.814116	0.999744	0.081384	-0.159131
ENSDARG00000079651	si:ch1073-174d20.2			103.127	0.180355	0.918597	0.918597	99.178	0.0395814	0.999983	-0.163859	-0.134003	99.1776	0.775592	0.999744	0.102074	-0.164069
ENSDARG00000029219	avpr2ab	ENSG00000126895	AVPR2	25.0262	0.0819419	0.858303	0.858303	23.9539	0.039596	0.999983	0.249455	-0.113229	23.9535	0.047048	0.999744	0.201412	0.13338
ENSDARG00000076701	b4galnt4b	ENSG00000182272	B4GALNT4	141.871	0.0277603	0.830403	0.830403	137.475	0.0396481	0.999983	0.0731143	0.168967	137.475	0.416623	0.999744	0.0954004	0.244906
ENSDARG00000015860	mtmr9	ENSG00000104643	MTMR9	388.011	0.273279	0.948376	0.948376	395.598	0.0397558	0.999983	0.0780652	0.068974	395.598	0.215035	0.999744	0.0474	0.0112793
ENSDARG00000059856	alkbh2	ENSG00000189046	ALKBH2	56.2536	0.39691	0.966065	0.966065	53.7122	0.0397686	0.999983	-0.0499984	-0.369987	53.7125	0.705658	0.999744	0.220294	-0.42788
ENSDARG00000078696	synpo2lb	ENSG00000166317	SYNPO2L	19.7395	0.204722	0.92707	0.92707	17.5521	0.0397866	0.999983	-0.612836	-0.481598	17.5523	0.233854	0.999744	0.355422	-0.118267
ENSDARG00000017624	krt4			53.5605	0.0446239	0.857715	0.857715	38.6367	0.0398716	0.999983	-0.334373	0.649341	38.6403	0.103034	0.999744	0.555875	1.32963
ENSDARG00000031915	hif1an	ENSG00000166135	HIF1AN	251.46	0.544169	0.971194	0.971194	265.316	0.0399222	0.999983	0.123261	0.165771	265.315	0.620234	0.999744	0.0972953	0.151125
ENSDARG00000060152	fam155b	ENSG00000130054	FAM155B	119.278	0.504869	0.969957	0.969957	111.977	0.0399828	0.999983	-0.0426593	-0.507312	111.977	0.489646	0.999744	0.306917	-0.258951
ENSDARG00000103125	tsc2	ENSG00000103197	TSC2	152.052	0.0616546	0.857715	0.857715	152.136	0.0402092	0.999983	0.135414	0.0720207	152.136	0.699935	0.999744	0.0779629	0.116845
ENSDARG00000020595	gnl3l	ENSG00000130119	GNL3L	43.7525	0.535265	0.971194	0.971194	48.1227	0.0402308	0.999983	0.40439	-0.32578	48.1223	0.102808	0.999744	0.398501	0.269097
ENSDARG00000069313	oxa1l	ENSG00000155463	OXA1L	128.938	0.160876	0.916374	0.916374	135.114	0.0403942	0.999983	0.143195	-0.562237	135.109	0.746619	0.999744	0.410653	-0.340685
ENSDARG00000007751	lmnl3			78.5001	0.347364	0.961341	0.961341	74.9114	0.0406649	0.999983	-0.136147	-0.205343	74.9115	0.675939	0.999744	0.121809	-0.171621
ENSDARG00000088619	rexo4	ENSG00000148300	REXO4	77.5099	0.166666	0.916374	0.916374	80.7575	0.0408313	0.999983	0.144923	0.224756	80.7579	0.28274	0.999744	0.127801	0.110654
ENSDARG00000026595	pafah1b1b	ENSG00000007168	PAFAH1B1	1752.81	0.100369	0.875791	0.875791	1740.7	0.0408804	0.999983	-0.018276	-0.0769455	1740.71	0.273177	0.999744	0.0445832	-0.126573
ENSDARG00000088283	si:ch73-248e21.5			10.1752	0.767115	0.989693	0.989693	10.1696	0.0409986	0.999983	-0.31144	0.175493	10.1696	0.988358	0.999744	0.277696	0.148275
ENSDARG00000011376	dnase1l4.2			42.0683	0.851515	0.993307	0.993307	39.6984	0.0410867	0.999983	0.0387132	-0.365951	39.6982	0.390641	0.999744	0.243593	-0.458075
ENSDARG00000099258	vps52	ENSG00000223501	VPS52	250.338	0.804931	0.991457	0.991457	252.388	0.0412014	0.999983	0.0692013	-0.0473833	252.389	0.636297	0.999744	0.0660281	-0.00510696
ENSDARG00000103253	zgc:112023	ENSG00000182378	PLCXD1	226.431	0.509842	0.969957	0.969957	231.885	0.0412099	0.999983	-0.011565	0.198464	231.885	0.951339	0.999744	0.136057	0.173343
ENSDARG00000099205	CABZ01081908.1	ENSG00000146955	RAB19	10.2171	0.239866	0.937694	0.937694	9.28751	0.041255	0.999983	-0.541186	-0.289058	9.28771	0.399703	0.999744	0.324075	-0.0687824
ENSDARG00000069194	mycbpap	ENSG00000136449	MYCBPAP	23.7366	0.381401	0.966053	0.966053	20.6778	0.0412604	0.999983	-0.436921	-0.46106	20.678	0.300584	0.999744	0.299746	-0.170956
ENSDARG00000044803	dhrs3b	ENSG00000162496	DHRS3	95.3849	0.054587	0.857715	0.857715	94.7729	0.041283	0.999983	-0.115848	-0.230778	94.773	0.323383	0.999744	0.128098	-0.256473
ENSDARG00000005481	nfkbiaa			56.7522	0.970488	0.998996	0.998996	54.245	0.0412991	0.999983	-0.319429	0.0759907	54.2448	0.811724	0.999744	0.234428	0.0247036
ENSDARG00000002947	abcd3b	ENSG00000117528	ABCD3	120.995	0.316718	0.954914	0.954914	119.888	0.0415105	0.999983	0.00675584	-0.140367	119.889	0.140007	0.999744	0.0900456	-0.135389
ENSDARG00000006900	impdh2	ENSG00000178035	IMPDH2	138.967	0.821793	0.991457	0.991457	147.72	0.0415825	0.999983	0.0354913	0.196889	147.72	0.75962	0.999744	0.120963	0.190004
ENSDARG00000018285	pdpk1b	ENSG00000140992	PDPK1	440.164	0.00933323	0.725987	0.725987	437.269	0.0418023	0.999983	0.0557375	0.0750847	437.267	0.0845673	0.999744	0.0429864	0.13807
ENSDARG00000058394	tagln3b	ENSG00000144827	ABHD10	190.749	0.0188082	0.782809	0.782809	189.685	0.0418148	0.999983	-0.223216	-0.15387	189.685	0.450553	0.999744	0.13047	-0.252608
ENSDARG00000036675	hnrnpa1b	ENSG00000224578; ENSG00000135486; ENSG00000139675	HNRNPA1P48; HNRNPA1; HNRNPA1L2	1553.71	0.201504	0.92707	0.92707	1584.22	0.041865	0.999983	0.106408	0.0654001	1584.22	0.443588	0.999744	0.0604536	0.0539314
ENSDARG00000008026	fam129bb	ENSG00000136830	FAM129B	47.2728	0.648619	0.98341	0.98341	52.8247	0.0419098	0.999983	0.158816	0.401393	52.8242	0.509912	0.999744	0.230121	0.240588
ENSDARG00000113965	LO018597.2	ENSG00000162897	FCAMR	12.4006	0.612737	0.980095	0.980095	12.8262	0.0420224	0.999983	-0.188566	0.469628	12.8262	0.0381754	0.999744	0.367089	-0.170046
ENSDARG00000036587	cbr1	ENSG00000159228	CBR1	188.638	0.365938	0.964133	0.964133	170.433	0.0420279	0.999983	-0.335863	-0.38828	170.433	0.756654	0.999744	0.243144	-0.508908
ENSDARG00000077301	mlf1	ENSG00000178053	MLF1	93.3801	0.00974039	0.733035	0.733035	88.2681	0.0420434	0.999983	0.325576	0.0761788	88.2684	0.432584	0.999744	0.192751	-0.0810536
ENSDARG00000008983	sh3glb2a	ENSG00000148341	SH3GLB2	267.982	0.0674712	0.857715	0.857715	262.468	0.0421168	0.999983	-0.182996	-0.131441	262.469	0.194745	0.999744	0.105619	-0.0264084
ENSDARG00000052471	taf1a	ENSG00000143498	TAF1A	41.0591	0.246134	0.941079	0.941079	42.2184	0.0422549	0.999983	0.246037	0.0929366	42.2186	0.921256	0.999744	0.143722	0.0546641
ENSDARG00000028507	itgb4	ENSG00000132470	ITGB4	39.7382	0.53734	0.971194	0.971194	39.6169	0.0422963	0.999983	-0.11007	0.237546	39.618	0.0731137	0.999744	0.200271	0.542535
ENSDARG00000061551	rap1gap2a	ENSG00000132359	RAP1GAP2	146.082	0.288712	0.952853	0.952853	147.827	0.0423383	0.999983	-0.104154	0.0298915	147.827	0.900145	0.999744	0.0810272	0.021756
ENSDARG00000045886	slc38a2	ENSG00000134294	SLC38A2	938.887	0.970515	0.998996	0.998996	980.969	0.0424761	0.999983	0.0719099	0.119108	980.97	0.971231	0.999744	0.0691062	0.130835
ENSDARG00000097339	slc9a1b	ENSG00000090020	SLC9A1	55.8706	0.14396	0.912684	0.912684	59.7551	0.0426011	0.999983	0.301508	0.251316	59.7559	0.64211	0.999744	0.18488	0.158089
ENSDARG00000102565	vasnb	ENSG00000168140	VASN	12.2676	0.115879	0.89311	0.89311	11.4882	0.042667	0.999983	-0.28538	-0.4019	11.4885	0.618529	0.999744	0.235919	-0.571672
ENSDARG00000016963	slc16a1a	ENSG00000155380	SLC16A1	24.9178	0.072233	0.857715	0.857715	25.1577	0.042695	0.999983	0.144693	0.536218	25.1579	0.807525	0.999744	0.326361	0.538403
ENSDARG00000036237	slc27a2a			13.567	0.431062	0.96607	0.96607	11.9286	0.0427257	0.999983	-0.294487	-0.707382	11.9288	0.407951	0.999744	0.380179	-1.08932
ENSDARG00000059902	vps16	ENSG00000215305	VPS16	138.772	0.0277653	0.830403	0.830403	143.338	0.0427482	0.999983	0.283902	0.52025	143.336	0.383696	0.999744	0.291926	0.273943
ENSDARG00000041483	paqr6	ENSG00000160781	PAQR6	964.533	0.297982	0.953651	0.953651	1017.37	0.0428738	0.999983	0.126108	0.176866	1017.37	0.0583294	0.999744	0.0985088	0.00982321
ENSDARG00000009313	zgc:63831	ENSG00000131400	NAPSA	57.2846	0.65166	0.984592	0.984592	58.1397	0.0429269	0.999983	-0.0741843	0.182248	58.1391	0.853002	0.999744	0.153363	0.160773
ENSDARG00000007720	sub1b	ENSG00000113387	SUB1	1488.13	0.0436579	0.857715	0.857715	1525.22	0.0429694	0.999983	0.00192893	-0.157326	1525.22	0.66886	0.999744	0.103612	-0.217607
ENSDARG00000063250	spata2	ENSG00000158480	SPATA2	170.188	0.00871101	0.723239	0.723239	168.531	0.0430841	0.999983	0.110917	0.0945105	168.531	0.559429	0.999744	0.0690186	0.145516
ENSDARG00000111896	krt15			87.2393	-	-	-	44.1296	0.0434987	0.999983	0.0572691	1.22456	44.1329	0.762559	0.999744	0.81671	0.816069
ENSDARG00000104179	rab11fip5a	ENSG00000135631	RAB11FIP5	62.9316	0.795104	0.991457	0.991457	59.2008	0.0435354	0.999983	-0.0229002	-0.200021	59.2012	0.855235	0.999744	0.123505	-0.203181
ENSDARG00000021351	nefma			2044.83	0.383106	0.966053	0.966053	2093.18	0.0436483	0.999983	0.0881244	-0.127264	2093.19	0.339959	0.999744	0.121718	-0.239818
ENSDARG00000094673	rhoab			1430.73	0.423746	0.96607	0.96607	1405.39	0.0437047	0.999983	-0.0398704	-0.115268	1405.4	0.286673	0.999744	0.065713	-0.0420331
ENSDARG00000104307	hoxa1a	ENSG00000105991	HOXA1	8.48533	0.672005	0.985887	0.985887	8.89551	0.0437984	0.999983	-0.118592	0.404007	8.89539	0.525026	0.999744	0.320845	0.202781
ENSDARG00000052073	blcap	ENSG00000166619	BLCAP	433.97	0.0124228	0.764187	0.764187	431.972	0.0438247	0.999983	0.121389	0.0624813	431.971	0.857735	0.999744	0.0701998	0.047553
ENSDARG00000088136	pcdh2aa15			67.2498	0.684633	0.987124	0.987124	71.625	0.0438276	0.999983	0.335005	0.023073	71.6264	0.331825	0.999744	0.214076	-0.184338
ENSDARG00000077581	zzz3	ENSG00000036549	AC118549.1	242.261	0.583044	0.97601	0.97601	226.087	0.0440033	0.999983	-0.0608076	-0.147071	226.086	0.384337	0.999744	0.083565	-0.0736309
ENSDARG00000113614	CABZ01092072.1			438.081	0.0731059	0.857715	0.857715	449.492	0.0441019	0.999983	0.236949	0.238384	449.49	0.495725	0.999744	0.15498	0.10837
ENSDARG00000097839	si:ch211-235i11.6			52.1003	0.0644867	0.857715	0.857715	50.7679	0.0441504	0.999983	0.0235322	0.316463	50.7666	0.714866	0.999744	0.205037	0.266479
ENSDARG00000074183	si:dkey-172j4.3			540.495	0.626526	0.981041	0.981041	526.515	0.0441872	0.999983	-0.0403662	-0.106362	526.518	0.631551	0.999744	0.0612844	-0.0957385
ENSDARG00000008461	anapc5	ENSG00000089053	ANAPC5	47.2239	0.0804574	0.858303	0.858303	48.1147	0.04421	0.999983	0.204044	0.160973	48.1149	0.605592	0.999744	0.124441	0.10959
ENSDARG00000055226	slc7a7	ENSG00000155465	SLC7A7	25.5618	0.00944764	0.725987	0.725987	25.4423	0.0443007	0.999983	-0.496459	-0.240696	25.4417	0.348193	0.999744	0.280836	-0.455229
ENSDARG00000061314	ngrn	ENSG00000182768	NGRN	162.814	0.153657	0.916374	0.916374	168.468	0.044456	0.999983	0.169001	0.129538	168.469	0.561573	0.999744	0.101753	0.161913
ENSDARG00000099918	arl4aa	ENSG00000122644	ARL4A	61.9867	0.142743	0.911923	0.911923	63.4563	0.0445781	0.999983	0.103888	0.26739	63.456	0.0812249	0.999744	0.150666	0.161231
ENSDARG00000070449	tspan5b			546.652	0.0110243	0.740552	0.740552	542.98	0.0445953	0.999983	-0.108363	-0.119905	542.982	0.150012	0.999744	0.0740744	-0.0184582
ENSDARG00000087742	map4k3a	ENSG00000011566	MAP4K3	80.2	0.033554	0.8412	0.8412	77.9936	0.0446604	0.999983	0.0487603	0.194231	77.9931	0.798106	0.999744	0.116827	0.140227
ENSDARG00000062323	adam23a	ENSG00000114948	ADAM23	1315.07	0.591331	0.976579	0.976579	1284.83	0.0447533	0.999983	0.0359586	-0.0700354	1284.83	0.761631	0.999744	0.0619042	-0.0960651
ENSDARG00000056582	arf2b	ENSG00000006062	MAP3K14	16.032	0.122131	0.897484	0.897484	15.4897	0.0447824	0.999983	-0.15278	-0.514663	15.4897	0.320726	0.999744	0.288141	-0.764169
ENSDARG00000016867	rnf128a	ENSG00000133135	RNF128	193.439	0.226524	0.933768	0.933768	192.742	0.0447981	0.999983	-0.00170867	-0.119022	192.742	0.463447	0.999744	0.0762802	-0.182034
ENSDARG00000037783	proza	ENSG00000126231	PROZ	2011.06	0.40511	0.96607	0.96607	1971.54	0.0448996	0.999983	-0.0892393	-0.0451413	1971.54	0.65657	0.999744	0.0514135	-0.0743721
ENSDARG00000002344	tubb4b			7020.65	0.345582	0.960974	0.960974	6860.41	0.0449002	0.999983	-0.0518289	-0.124292	6860.44	0.170682	0.999744	0.0695778	-0.165125
ENSDARG00000075024	si:ch73-375g18.1			96.009	0.817109	0.991457	0.991457	97.8869	0.0449319	0.999983	-0.121436	0.225951	97.8873	0.7376	0.999744	0.205687	0.112881
ENSDARG00000057167	eif4g2b	ENSG00000110321	EIF4G2	813.924	0.346101	0.961341	0.961341	821.371	0.0450462	0.999983	0.0120295	0.0946519	821.37	0.855676	0.999744	0.0598624	0.0967169
ENSDARG00000092903	zgc:153317	ENSG00000166920	C15orf48	41.9833	0.886552	0.993852	0.993852	38.5377	0.0452095	0.999983	-0.481446	0.0613866	38.5393	0.325969	0.999744	0.330087	0.213978
ENSDARG00000056400	helt	ENSG00000187821	HELT	13.2704	0.24128	0.938883	0.938883	12.2787	0.0452519	0.999983	-0.655664	-0.239309	12.279	0.90399	0.999744	0.385545	-0.120656
ENSDARG00000087489	fam124b	ENSG00000124019	FAM124B	32.5849	0.58205	0.97601	0.97601	29.2446	0.0452562	0.999983	-0.2813	-0.311153	29.2453	0.93938	0.999744	0.202322	-0.36157
ENSDARG00000113510	si:ch211-59d8.2			12.8246	0.265398	0.94604	0.94604	13.44	0.045307	0.999983	-0.385477	0.138059	13.4403	0.891756	0.999744	0.3194	0.0658591
ENSDARG00000015471	chd1l	ENSG00000131778	CHD1L	52.3403	0.633797	0.981208	0.981208	53.1144	0.0453751	0.999983	0.227022	-0.0688525	53.1147	0.239975	0.999744	0.176319	0.1247
ENSDARG00000101997	si:dkey-191j3.2			10.547	0.227061	0.933768	0.933768	11.7048	0.0454691	0.999983	0.432899	0.394176	11.7049	0.585978	0.999744	0.280089	0.443551
ENSDARG00000022905	znf1163			56.2234	0.0436682	0.857715	0.857715	56.3291	0.0455551	0.999983	-0.110632	-0.250369	56.33	0.823184	0.999744	0.145482	-0.190332
ENSDARG00000099913	snrnp35	ENSG00000184209	SNRNP35	98.2747	0.0685855	0.857715	0.857715	100.383	0.0455935	0.999983	0.16158	0.198697	100.383	0.178104	0.999744	0.11773	0.0565941
ENSDARG00000090930	si:ch211-120g10.1			928.507	0.19557	0.925343	0.925343	787.676	0.0456744	0.999983	-0.409178	0.184618	787.691	0.051942	0.999744	0.326146	0.340697
ENSDARG00000093420	creb1b	ENSG00000118260	CREB1	235.726	0.023411	0.804416	0.804416	234.984	0.0459359	0.999983	0.0933903	0.156495	234.983	0.734755	0.999744	0.0911197	0.151424
ENSDARG00000093070	thumpd2	ENSG00000138050	THUMPD2	35.3292	0.48429	0.969347	0.969347	39.0098	0.0460665	0.999983	0.260795	0.394223	39.0097	0.417419	0.999744	0.228047	0.183878
ENSDARG00000112473	BX572103.1			28.3703	0.342318	0.959996	0.959996	24.6288	0.0461732	0.999983	-0.469914	-0.577918	24.6292	0.505383	0.999744	0.351536	-0.866776
ENSDARG00000039430	msl2b	ENSG00000174579	MSL2	205.187	0.287114	0.951553	0.951553	210.048	0.0461946	0.999983	0.110826	0.0911467	210.048	0.65764	0.999744	0.068131	0.0500897
ENSDARG00000035570	zgc:101016	ENSG00000155621	C9orf85	59.4285	0.0427955	0.857715	0.857715	57.9511	0.0463839	0.999983	-0.206163	-0.203456	57.951	0.930791	0.999744	0.13945	-0.190806
ENSDARG00000004771	ankrd10b	ENSG00000088448	ANKRD10	504.638	0.067006	0.857715	0.857715	509.324	0.0464194	0.999983	0.0669721	0.155867	509.328	0.0630122	0.999744	0.0862131	0.247769
ENSDARG00000043396	fndc4a	ENSG00000115226	FNDC4	332.904	0.0656819	0.857715	0.857715	330.922	0.0465174	0.999983	0.0404435	0.126468	330.923	0.70392	0.999744	0.075248	0.0840249
ENSDARG00000003085	stambpl1	ENSG00000138134	STAMBPL1	176.336	0.0692963	0.857715	0.857715	189.865	0.04652	0.999983	0.0261408	0.138228	189.864	0.912822	0.999744	0.0865921	0.152608
ENSDARG00000031777	pparaa	ENSG00000186951	PPARA	88.6041	0.390399	0.966065	0.966065	94.3615	0.0465745	0.999983	0.177235	0.219968	94.3615	0.0698685	0.999744	0.126591	0.101182
ENSDARG00000074844	CABZ01061495.1			66.9264	0.00708774	0.716348	0.716348	66.8899	0.0465951	0.999983	-0.367113	-0.573755	66.8926	0.747405	0.999744	0.337772	-0.394948
ENSDARG00000098655	KIF1C	ENSG00000129250	KIF1C	8.88661	0.994766	0.999529	0.999529	10.1814	0.0465987	0.999983	0.023866	0.505535	10.1814	0.884143	0.999744	0.357499	0.545449
ENSDARG00000011122	pptc7a	ENSG00000196850	PPTC7	127.719	0.085979	0.865248	0.865248	125.383	0.0466511	0.999983	-0.12771	-0.116462	125.383	0.876596	0.999744	0.0830404	-0.0910433
ENSDARG00000097812	si:ch73-144d13.5			41.1102	0.994793	0.999529	0.999529	42.1167	0.0467384	0.999983	-0.123054	0.208753	42.1166	0.464531	0.999744	0.193562	0.0898511
ENSDARG00000062942	kcna1a	ENSG00000111262	KCNA1	355.998	0.385274	0.966053	0.966053	358.098	0.0468178	0.999983	0.0998953	-0.00770061	358.1	0.118025	0.999744	0.0684628	0.0692342
ENSDARG00000104089	p3h4	ENSG00000141696	P3H4	38.4584	0.826045	0.991457	0.991457	38.7062	0.0469609	0.999983	-0.143813	0.133821	38.7067	0.85608	0.999744	0.16374	0.115134
ENSDARG00000030700	ctps1a	ENSG00000171793	CTPS1	97.5853	0.0201252	0.782809	0.782809	95.879	0.0469915	0.999983	-0.14092	-0.179983	95.8794	0.729732	0.999744	0.111028	-0.24031
ENSDARG00000114668	csf2rb			9.7157	0.233325	0.93694	0.93694	9.44094	0.0470559	0.999983	-0.509022	-0.0125373	9.44105	0.469948	0.999744	0.33467	0.188572
ENSDARG00000000241	slc40a1	ENSG00000138449	SLC40A1	343.49	0.216521	0.929362	0.929362	328.132	0.0471023	0.999983	-0.169933	-0.182665	328.136	0.357757	0.999744	0.117901	-0.297766
ENSDARG00000029692	rufy3	ENSG00000018189	RUFY3	1131.9	0.815812	0.991457	0.991457	1109.23	0.047301	0.999983	-0.0109067	-0.0594473	1109.23	0.81704	0.999744	0.0367426	-0.0557425
ENSDARG00000007526	ndufs2	ENSG00000158864	NDUFS2	1388.44	0.994608	0.999529	0.999529	1399.39	0.0473543	0.999983	0.0587152	-0.0224345	1399.39	0.460998	0.999744	0.0483606	-0.0399986
ENSDARG00000036304	dnaaf3l	ENSG00000167646; ENSG00000267110	DNAAF3; AC010327.1	32.0816	0.0485769	0.857715	0.857715	32.3097	0.0474661	0.999983	-0.107116	-0.546418	32.3106	0.0854728	0.999744	0.307467	-0.928731
ENSDARG00000112366	arf3b			41.3166	-	-	-	54.942	0.0475591	0.999983	-2.65272	5.95862	54.9374	0.266157	0.999744	2.66846	5.00698
ENSDARG00000114840	sdhaf2			428.871	0.523725	0.971194	0.971194	387.667	0.0476507	0.999983	-0.132649	-0.230285	387.667	0.1069	0.999744	0.12908	-0.398698
ENSDARG00000013457	mtrex	ENSG00000039123	MTREX	123.207	0.0762591	0.857715	0.857715	124.277	0.0476914	0.999983	0.12338	0.104022	124.276	0.323671	0.999744	0.076539	0.131254
ENSDARG00000010729	CABZ01073795.1	ENSG00000137959; ENSG00000137965	IFI44L; IFI44	15.905	0.582657	0.97601	0.97601	16.5375	0.0477445	0.999983	-0.132802	0.380371	16.5377	0.726392	0.999744	0.322268	0.237438
ENSDARG00000036445	serpinh2	ENSG00000206072; ENSG00000197249; ENSG00000258597; ENSG00000197632; ENSG00000165953; ENSG00000170542; ENSG00000188488; ENSG00000170099; ENSG00000123561; ENSG00000186910; ENSG00000196136; ENSG00000166634; ENSG00000114204; ENSG00000206075; ENSG00000197641; ENSG00000166396; ENSG00000221887; ENSG00000124570; ENSG00000170054	SERPINB11; SERPINA1; SERPINA2; SERPINB2; SERPINA12; SERPINB9; SERPINA5; SERPINA6; SERPINA7; SERPINA11; SERPINA3; SERPINB12; SERPINI2; SERPINB5; SERPINB13; SERPINB7; HMSD; SERPINB6; SERPINA9	27.0364	0.0142466	0.777076	0.777076	27.5874	0.0478524	0.999983	-0.0977463	-0.398747	27.5873	0.446249	0.999744	0.228183	-0.306309
ENSDARG00000027957	fgf12a	ENSG00000114279	FGF12	709.303	0.335986	0.959996	0.959996	711.399	0.0478637	0.999983	0.00568174	0.109351	711.395	0.971927	0.999744	0.0726784	0.121096
ENSDARG00000076093	ftr76			10.0459	0.00648849	0.716348	0.716348	8.87732	0.0478826	0.999983	0.0811896	0.611675	8.87787	0.214143	0.999744	0.379793	0.239689
ENSDARG00000112234	endouc			64.4981	0.494049	0.969491	0.969491	71.4255	0.0479183	0.999983	0.31729	0.486446	71.4265	0.615071	0.999744	0.284054	0.584082
ENSDARG00000037883	prcp	ENSG00000137509	PRCP	90.0947	0.955246	0.99758	0.99758	92.6478	0.0479819	0.999983	-0.018752	0.137011	92.6482	0.685432	0.999744	0.0988806	0.183783
ENSDARG00000087657	ccdc57	ENSG00000169710	FASN	482.379	0.0656051	0.857715	0.857715	478.495	0.0479856	0.999983	-0.0599533	-0.119125	478.496	0.801173	0.999744	0.070318	-0.0910967
ENSDARG00000057984	eps8l1a	ENSG00000131037	EPS8L1	23.956	0.139708	0.9114	0.9114	27.3927	0.0481027	0.999983	0.70569	0.51502	27.3934	0.983965	0.999744	0.423127	0.523433
ENSDARG00000000103	myh10	ENSG00000133026	MYH10	460.883	0.70775	0.988768	0.988768	452.695	0.0481543	0.999983	-0.00944603	-0.0815974	452.697	0.429545	0.999744	0.0510419	-0.0441747
ENSDARG00000070435	vapb	ENSG00000124164	VAPB	744.924	0.0194754	0.782809	0.782809	737.313	0.0482961	0.999983	-0.127198	-0.107124	737.315	0.272233	0.999744	0.0785297	-0.0644999
ENSDARG00000111693	CABZ01002690.1			33.8811	0.668377	0.985887	0.985887	40.9212	0.0483846	0.999983	0.323337	0.640078	40.9202	0.62488	0.999744	0.368454	0.398869
ENSDARG00000045230	cox6b1	ENSG00000160471	COX6B2	1869.33	0.181637	0.919426	0.919426	1972.65	0.0485345	0.999983	0.228753	0.231821	1972.62	0.121143	0.999744	0.147595	0.0360462
ENSDARG00000094973	wnt16	ENSG00000002745	WNT16	43.3859	0.0554991	0.857715	0.857715	42.1641	0.0486158	0.999983	-0.313716	-0.254948	42.1637	0.63754	0.999744	0.194648	-0.160196
ENSDARG00000078964	esyt2b	ENSG00000117868	ESYT2	98.7966	0.0624117	0.857715	0.857715	99.9001	0.048653	0.999983	0.129164	0.13837	99.9005	0.658279	0.999744	0.0896145	0.0918305
ENSDARG00000075909	slc35f3a	ENSG00000183780	SLC35F3	9.61447	0.226774	0.933768	0.933768	11.1788	0.048943	0.999983	0.313103	0.791676	11.179	0.97838	0.999744	0.485545	0.851881
ENSDARG00000036755	prmt9	ENSG00000164169	PRMT9	99.444	0.979686	0.998996	0.998996	106.672	0.0490113	0.999983	0.336581	-0.0399266	106.672	0.680369	0.999744	0.243895	0.0681685
ENSDARG00000038574	scg2b	ENSG00000171951	SCG2	5199.33	0.027715	0.830403	0.830403	5168.81	0.0490695	0.999983	-0.0984172	-0.155409	5168.77	0.507073	0.999744	0.0912974	-0.212625
ENSDARG00000104484	itgb1b	ENSG00000150093	ITGB1	103.597	0.496613	0.969491	0.969491	98.1533	0.0491345	0.999983	-0.126588	-0.207451	98.1543	0.349286	0.999744	0.120846	-0.106351
ENSDARG00000079102	PRRG3	ENSG00000130032	PRRG3	66.5259	0.00838767	0.723239	0.723239	63.9243	0.0491759	0.999983	0.288905	0.0556128	63.9253	0.249947	0.999744	0.17703	0.132559
ENSDARG00000070454	pla2g12a	ENSG00000123739	PLA2G12A	83.2915	0.109875	0.883321	0.883321	82.3471	0.0492223	0.999983	-0.230421	-0.078982	82.3475	0.018934	0.999744	0.127117	-0.323379
ENSDARG00000113129	ncor1			159.917	0.716336	0.988866	0.988866	152.165	0.049282	0.999983	-0.0459398	-0.223179	152.166	0.832855	0.999744	0.136233	-0.171679
ENSDARG00000018569	tnfrsf1a			69.0797	0.269619	0.947339	0.947339	67.1307	0.0494401	0.999983	-0.287679	-0.111076	67.1314	0.77139	0.999744	0.171291	-0.0502561
ENSDARG00000101090	pappaa	ENSG00000182752	PAPPA	9.84775	0.21698	0.929737	0.929737	9.66865	0.0495862	0.999983	-0.108663	-0.447748	9.66879	0.388513	0.999744	0.29929	-0.161119
ENSDARG00000069846	zgc:162944			350.349	0.0403432	0.854139	0.854139	346.555	0.0497594	0.999983	0.0433295	0.256196	346.555	0.217481	0.999744	0.158092	0.411962
ENSDARG00000019525	tbcelb	ENSG00000154114; ENSG00000285509	TBCEL; AP000646.1	94.6499	0.0215013	0.793843	0.793843	94.2335	0.0498361	0.999983	0.136598	0.203456	94.2331	0.886699	0.999744	0.122686	0.161288
ENSDARG00000017884	bgna			16.8478	0.902752	0.993852	0.993852	14.1827	0.0498435	0.999983	-0.563658	-0.209459	14.1823	0.0557103	0.999744	0.318419	0.172985
ENSDARG00000103044	ASS1	ENSG00000130707	ASS1	19.5293	0.900189	0.993852	0.993852	15.6422	0.0498787	0.999983	-0.781021	-0.382391	15.6431	0.677917	0.999744	0.458051	-0.158211
ENSDARG00000060992	rpusd2	ENSG00000166133	RPUSD2	43.0851	0.756868	0.989119	0.989119	45.1915	0.050013	0.999983	0.237433	0.045917	45.1915	0.63589	0.999744	0.150468	-0.0564597
ENSDARG00000017034	sqor	ENSG00000260170; ENSG00000137767	AC090527.2; SQOR	163.048	0.628079	0.981041	0.981041	166.631	0.0500386	0.999983	-0.0818761	0.10797	166.629	0.341896	0.999744	0.110297	0.0925852
ENSDARG00000063572	perp	ENSG00000112378	PERP	216.569	0.349291	0.961926	0.961926	226.216	0.0501086	0.999983	-0.0698225	0.108555	226.22	0.431025	0.999744	0.104769	0.0271011
ENSDARG00000113805	CT027745.2			7.92032	0.106411	0.878564	0.878564	7.36996	0.0501197	0.999983	-0.153118	-0.897023	7.37029	0.976101	0.999744	0.535534	-0.877374
ENSDARG00000113441	klf2a			74.7994	0.00544285	0.700606	0.700606	63.3434	0.0502442	0.999983	-0.202612	0.24201	63.3424	0.0345693	0.999744	0.246608	0.427144
ENSDARG00000029720	si:dkeyp-9d4.2	ENSG00000137959; ENSG00000137965	IFI44L; IFI44	10.1099	0.675831	0.986503	0.986503	10.3145	0.0502622	0.999983	-0.552947	0.302971	10.315	0.391953	0.999744	0.496834	0.224679
ENSDARG00000079472	CABZ01071020.1	ENSG00000164220	F2RL2	115.529	0.157333	0.916374	0.916374	115.035	0.0503012	0.999983	-0.227968	-0.0440949	115.036	0.977539	0.999744	0.142554	-0.0270284
ENSDARG00000077356	sypl1	ENSG00000008282	SYPL1	58.7674	0.255818	0.944964	0.944964	54.0093	0.0504673	0.999983	-0.354904	-0.393649	54.0077	0.108593	0.999744	0.246604	-0.722782
ENSDARG00000078768	abhd15a			29.2542	0.199615	0.926939	0.926939	28.6809	0.0505103	0.999983	-0.280682	-0.0857733	28.6815	0.639442	0.999744	0.166092	-0.184424
ENSDARG00000058869	CABZ01040556.1	ENSG00000136098	NEK3	43.087	0.945632	0.995907	0.995907	41.0371	0.0505286	0.999983	-0.22012	0.0178566	41.0368	0.877553	0.999744	0.156656	0.0666707
ENSDARG00000037100	ankrd10a	ENSG00000088448	ANKRD10	127.152	0.105892	0.878564	0.878564	133.453	0.0505443	0.999983	0.18028	0.284277	133.455	0.630814	0.999744	0.167966	0.27645
ENSDARG00000017320	f11r.1	ENSG00000158769	F11R	34.3601	0.602001	0.977664	0.977664	32.2875	0.0505752	0.999983	-0.328287	0.220465	32.2887	0.554184	0.999744	0.323159	0.458541
ENSDARG00000109697	znf1025			18.1202	0.230161	0.933768	0.933768	17.7694	0.0506473	0.999983	-0.0625873	-0.349924	17.7698	0.982905	0.999744	0.204165	-0.328441
ENSDARG00000031731	si:ch73-27e22.6			13.2693	0.121495	0.897405	0.897405	14.0927	0.0506583	0.999983	0.250386	0.797545	14.092	0.994192	0.999744	0.494558	0.814545
ENSDARG00000111920	cplx2	ENSG00000168993	CPLX1	3409.56	0.110257	0.884603	0.884603	3455.99	0.0507704	0.999983	0.168098	0.0895111	3456	0.148612	0.999744	0.0954672	0.0852006
ENSDARG00000115880	polr1b			25.7623	0.774136	0.989693	0.989693	26.8587	0.051066	0.999983	-0.032591	0.287526	26.8588	0.77394	0.999744	0.215434	0.32415
ENSDARG00000089821	si:dkey-9k7.3			14.5948	0.00413117	0.691454	0.691454	13.1907	0.051088	0.999983	0.0552078	0.503121	13.1907	0.844785	0.999744	0.340789	0.381627
ENSDARG00000099961	bnip3	ENSG00000176171	BNIP3	692.643	0.873565	0.993852	0.993852	728.16	0.0511234	0.999983	0.118473	0.11553	728.154	0.459289	0.999744	0.0784241	0.0512237
ENSDARG00000053136	b2m			1521.12	0.452229	0.96607	0.96607	1518.7	0.0511342	0.999983	-0.0536783	0.170193	1518.71	0.519062	0.999744	0.137329	0.0764741
ENSDARG00000101479	BX908782.2			59.7612	0.270518	0.947799	0.947799	50.7605	0.0511643	0.999983	-0.483233	-1.27432	50.7587	0.472607	0.999744	0.706127	-1.67082
ENSDARG00000000551	slc1a4	ENSG00000115902	SLC1A4	518.991	0.0986578	0.87367	0.87367	502.102	0.0511733	0.999983	-0.187765	-0.216101	502.104	0.454507	0.999744	0.138137	-0.0936744
ENSDARG00000063596	bud23	ENSG00000071462	BUD23	125.276	0.156542	0.916374	0.916374	129.232	0.051228	0.999983	0.161394	0.153621	129.232	0.980196	0.999744	0.10811	0.138703
ENSDARG00000092856	si:ch211-210c8.7			30.1856	0.569127	0.974253	0.974253	33.7359	0.0512296	0.999983	0.224007	0.376592	33.7361	0.735249	0.999744	0.221716	0.260714
ENSDARG00000054632	fli1a	ENSG00000151702	FLI1	89.3904	0.375662	0.966053	0.966053	84.1017	0.0512844	0.999983	-0.209397	-0.220291	84.102	0.676389	0.999744	0.147158	-0.132247
ENSDARG00000110106	si:dkey-20i20.4			89.4267	0.644146	0.982201	0.982201	81.9065	0.0513176	0.999983	-0.263732	-0.227491	81.9049	0.469559	0.999744	0.169126	-0.0952126
ENSDARG00000012881	slc4a1a	ENSG00000004939	SLC4A1	58.0301	0.0485136	0.857715	0.857715	63.3032	0.0513768	0.999983	0.430889	0.486196	63.3039	0.307202	0.999744	0.309199	0.505711
ENSDARG00000090107	zmp:0000000984			18.1924	0.140475	0.911436	0.911436	20.1154	0.05145	0.999983	0.606773	1.07385	20.1146	0.720868	0.999744	0.629543	1.13268
ENSDARG00000074073	map6b	ENSG00000171533	MAP6	225.521	0.223228	0.933029	0.933029	220.238	0.0515457	0.999983	-0.109404	-0.134234	220.239	0.682695	0.999744	0.0851984	-0.0906932
ENSDARG00000056338	szrd1	ENSG00000055070	SZRD1	257.536	0.8935	0.993852	0.993852	266.587	0.0515547	0.999983	0.0356478	0.117677	266.588	0.546249	0.999744	0.071298	0.0620936
ENSDARG00000068192	taf4a	ENSG00000130699	TAF4	74.2368	0.452192	0.96607	0.96607	73.4443	0.0517242	0.999983	0.112441	-0.0630164	73.445	0.595705	0.999744	0.102703	-0.00584818
ENSDARG00000076324	lmtk2	ENSG00000164715	LMTK2	194.24	0.257126	0.944964	0.944964	189.669	0.0517679	0.999983	-0.0883503	-0.0882407	189.67	0.489517	0.999744	0.0604014	-0.0386209
ENSDARG00000069865	grxcr1	ENSG00000215203	GRXCR1	9.94415	0.267956	0.946228	0.946228	8.9596	0.0520316	0.999983	-0.257736	-1.05283	8.95959	0.935776	0.999744	0.612114	-0.966153
ENSDARG00000069946	itga6b	ENSG00000091409	ITGA6	70.3645	0.59555	0.977096	0.977096	64.963	0.0521668	0.999983	-0.356762	-0.160492	64.9657	0.277252	0.999744	0.206425	0.0565056
ENSDARG00000060393	fibcd1	ENSG00000130720	FIBCD1	117.043	0.521212	0.971194	0.971194	108.131	0.0522125	0.999983	-0.163978	-0.442672	108.133	0.685609	0.999744	0.260677	-0.383178
ENSDARG00000052789	azin1a	ENSG00000155096	AZIN1	378.7	0.135131	0.906818	0.906818	383.43	0.0522994	0.999983	-0.0936509	0.0271398	383.432	0.784436	0.999744	0.0752782	0.0521613
ENSDARG00000041895	cad	ENSG00000084774	CAD	158.585	0.558328	0.974107	0.974107	152.031	0.0523092	0.999983	-0.127424	-0.112979	152.031	0.0613288	0.999744	0.0786042	-0.0331008
ENSDARG00000113302	prf1.5			13.3977	0.118701	0.895933	0.895933	14.352	0.0523242	0.999983	0.501704	0.313486	14.352	0.200509	0.999744	0.303041	0.647418
ENSDARG00000036376	cldn7a	ENSG00000184697; ENSG00000156282; ENSG00000228607; ENSG00000185758; ENSG00000177300; ENSG00000213937	CLDN6; CLDN17; CLDN25; CLDN24; CLDN22; CLDN9	76.8244	0.028133	0.830403	0.830403	85.3554	0.0523586	0.999983	0.10044	-0.320982	85.3558	0.402404	0.999744	0.247887	-0.556537
ENSDARG00000075025	cdc123	ENSG00000151465	CDC123	209.465	0.486778	0.969347	0.969347	211.849	0.0524428	0.999983	-0.00111981	0.110219	211.849	0.364011	0.999744	0.0746962	0.0511271
ENSDARG00000094336	si:dkeyp-82a1.6	ENSG00000169905; ENSG00000143337	TOR1AIP2; TOR1AIP1	36.7295	0.0633259	0.857715	0.857715	35.5678	0.0524925	0.999983	-0.212697	-0.290361	35.5677	0.462573	0.999744	0.17736	-0.135333
ENSDARG00000044001	lgals3b	ENSG00000168961; ENSG00000170298; ENSG00000171916; ENSG00000100097; ENSG00000133317; ENSG00000178934; ENSG00000205076; ENSG00000249861; ENSG00000105198; ENSG00000006659; ENSG00000105205	LGALS9; LGALS9B; LGALS9C; LGALS1; LGALS12; LGALS7B; LGALS7; LGALS16; LGALS13; LGALS14; CLC	58.6907	0.531719	0.971194	0.971194	52.6721	0.0525513	0.999983	-0.371691	0.0892845	52.6739	0.783254	0.999744	0.288101	0.18284
ENSDARG00000076473	trim37	ENSG00000108395	TRIM37	344.288	0.42637	0.96607	0.96607	349.263	0.0526619	0.999983	0.0882895	0.0265657	349.263	0.235677	0.999744	0.0524008	-0.0307126
ENSDARG00000102341	sugct	ENSG00000175600	SUGCT	20.7297	0.498561	0.969491	0.969491	19.9697	0.0527543	0.999983	-0.194498	0.245986	19.9693	0.685653	0.999744	0.268376	0.389941
ENSDARG00000109610	gcdha			318.383	0.110371	0.884603	0.884603	314.594	0.0528855	0.999983	-0.0500402	-0.30974	314.594	0.701089	0.999744	0.194056	-0.348651
ENSDARG00000101967	sult4a1	ENSG00000130540	SULT4A1	1501.88	0.000377485	0.352647	0.352647	1548.86	0.0529132	0.999983	-0.0127828	-0.105559	1548.86	0.914608	0.999744	0.0681735	-0.125861
ENSDARG00000002184	igbp1	ENSG00000089289; ENSG00000266826	IGBP1; AC011195.2	215.976	0.0524126	0.857715	0.857715	218.95	0.0529824	0.999983	-0.00837449	-0.157539	218.953	0.827814	0.999744	0.103785	-0.126798
ENSDARG00000096003	atp5md			3327.19	0.336854	0.959996	0.959996	3525.87	0.0531537	0.999983	0.219325	0.172818	3525.84	0.717484	0.999744	0.135991	0.16492
ENSDARG00000109740	si:dkeyp-44b5.4			10.2761	0.160789	0.916374	0.916374	12.6802	0.053198	0.999983	1.03728	0.677799	12.6802	0.613837	0.999744	0.604362	0.26813
ENSDARG00000005510	gdf6b			8.56687	0.451058	0.96607	0.96607	7.84656	0.0532528	0.999983	-0.587917	-0.137679	7.84649	0.661587	0.999744	0.361371	0.00940589
ENSDARG00000098490	CABZ01118270.1	ENSG00000171659	GPR34	11.7533	0.389384	0.966065	0.966065	13.1026	0.0532825	0.999983	0.22728	0.588013	13.1024	0.276942	0.999744	0.369582	0.89239
ENSDARG00000073696	frmd8	ENSG00000126391	FRMD8	116.061	0.394803	0.966065	0.966065	119.146	0.0533941	0.999983	-0.0742312	0.0609679	119.146	0.832816	0.999744	0.0792897	0.068502
ENSDARG00000100232	glis2b	ENSG00000126603	GLIS2	59.6351	0.420942	0.96607	0.96607	57.2385	0.053428	0.999983	-0.0824738	-0.20666	57.2392	0.952663	0.999744	0.121979	-0.183817
ENSDARG00000054916	eif4ebp3	ENSG00000243056	EIF4EBP3	106.309	0.547727	0.971194	0.971194	109.769	0.0536713	0.999983	0.0129118	0.209013	109.767	0.420967	0.999744	0.136337	0.0961955
ENSDARG00000069378	pard6a	ENSG00000102981	PARD6A	83.5065	0.135743	0.906818	0.906818	89.9253	0.0536869	0.999983	-0.0184679	0.141283	89.925	0.964069	0.999744	0.104268	0.159083
ENSDARG00000086529	si:dkey-90l23.2			82.6635	0.0286831	0.830403	0.830403	80.5171	0.0539333	0.999983	0.0228528	0.154647	80.5167	0.252102	0.999744	0.0977489	0.255961
ENSDARG00000027799	ucmaa	ENSG00000165623	UCMA	55.8979	0.439481	0.96607	0.96607	53.0109	0.0540881	0.999983	-0.059488	-0.451865	53.0122	0.891405	0.999744	0.28696	-0.523146
ENSDARG00000028625	jph2	ENSG00000149596	JPH2	28.1033	0.00455936	0.700606	0.700606	22.1521	0.0541391	0.999983	0.595365	-0.0701056	22.1526	0.0106662	0.999744	0.395283	0.232611
ENSDARG00000109906	cpne3			56.8436	0.103121	0.878564	0.878564	53.6183	0.0541992	0.999983	-0.608911	-0.356633	53.6181	0.500393	0.999744	0.361301	-0.0670568
ENSDARG00000090219	wdr45	ENSG00000196998	WDR45	348.254	0.356261	0.962274	0.962274	357.424	0.0542183	0.999983	0.124395	0.0707327	357.422	0.0411754	0.999744	0.0698664	-0.0518996
ENSDARG00000103849	mdh1ab	ENSG00000014641	MDH1	373.91	0.451839	0.96607	0.96607	380.926	0.054222	0.999983	0.194066	0.0314157	380.922	0.477192	0.999744	0.123738	0.0108317
ENSDARG00000113971	LO018181.1			74.5812	0.415383	0.96607	0.96607	67.0369	0.0542602	0.999983	-0.239566	-0.0861158	67.0368	0.244662	0.999744	0.144088	-0.0232387
ENSDARG00000090179	si:ch211-117c9.1			31.1235	0.0619712	0.857715	0.857715	31.4947	0.054297	0.999983	0.2172	0.330218	31.4948	0.500554	0.999744	0.201256	0.487643
ENSDARG00000090716	cltcb	ENSG00000141367	CLTC	1465.52	0.832013	0.991457	0.991457	1463.41	0.0543586	0.999983	0.0374969	-0.0514066	1463.42	0.644014	0.999744	0.0529569	-0.0241291
ENSDARG00000055912	nipa2	ENSG00000140157	NIPA2	199.568	0.30103	0.953651	0.953651	195.204	0.0543646	0.999983	-0.130198	-0.0430667	195.204	0.280996	0.999744	0.0781907	0.0174965
ENSDARG00000098897	pds5b	ENSG00000083642	PDS5B	429.83	0.065966	0.857715	0.857715	430.448	0.0545552	0.999983	0.0682434	0.0300079	430.448	0.481121	0.999744	0.0407709	0.0293067
ENSDARG00000020377	eif4g2a	ENSG00000110321	EIF4G2	424.336	7.6304e-05	0.307363	0.307363	429.056	0.0545923	0.999983	-0.105714	-0.0563014	429.057	0.162672	0.999744	0.061619	0.0151685
ENSDARG00000070448	grk4	ENSG00000125388	GRK4	340.923	0.224892	0.933768	0.933768	343.652	0.0546967	0.999983	0.0212594	0.0975416	343.652	0.291694	0.999744	0.0602152	0.0852115
ENSDARG00000041108	ctsh	ENSG00000103811	CTSH	125.919	0.94525	0.995907	0.995907	135.024	0.0547212	0.999983	0.118328	0.181842	135.025	0.573173	0.999744	0.109381	0.13818
ENSDARG00000079078	si:ch211-5k11.8	ENSG00000223609; ENSG00000244734; ENSG00000213934; ENSG00000196565; ENSG00000284931; ENSG00000206177; ENSG00000086506; ENSG00000130656	HBD; HBB; HBG1; HBG2; AC104389.5; HBM; HBQ1; HBZ	13712.6	0.00421584	0.694978	0.694978	13258.4	0.0547653	0.999983	0.436686	0.281013	13258.3	0.808164	0.999744	0.295958	0.249484
ENSDARG00000011703	clocka	ENSG00000134852	CLOCK	74.5529	0.0982686	0.87367	0.87367	76.1444	0.0548064	0.999983	0.209423	0.16349	76.1445	0.842132	0.999744	0.131084	0.206552
ENSDARG00000011665	aldoaa	ENSG00000149925; ENSG00000285043	ALDOA; AC093512.2	4684.34	0.0641131	0.857715	0.857715	4545.38	0.0548347	0.999983	0.0846475	0.0177257	4545.38	0.645493	0.999744	0.0532234	-0.00934133
ENSDARG00000113295	LO017802.1	ENSG00000116141	MARK1	88.9257	0.667365	0.985887	0.985887	83.7247	0.054908	0.999983	0.127978	-0.323012	83.7261	0.24113	0.999744	0.265425	-0.0233966
ENSDARG00000105037	snrpf	ENSG00000139343	SNRPF	205.147	0.942838	0.995907	0.995907	226.916	0.0550686	0.999983	0.21167	0.210647	226.917	0.496112	0.999744	0.143323	0.265566
ENSDARG00000032469	ampd3b	ENSG00000133805	AMPD3	9.7141	0.00525537	0.700606	0.700606	10.1747	0.0551362	0.999983	1.05688	0.949904	10.1751	0.373953	0.999744	0.645928	0.934406
ENSDARG00000098383	si:dkey-14o6.1			16.1614	0.907933	0.994166	0.994166	14.5752	0.0551632	0.999983	-0.372589	-0.139345	14.5755	0.882387	0.999744	0.222609	-0.140921
ENSDARG00000041706	vgll2a	ENSG00000170162	VGLL2	10.1337	0.357381	0.9634	0.9634	11.1037	0.0552636	0.999983	0.258065	-0.389976	11.104	0.0532183	0.999744	0.350114	-1.02681
ENSDARG00000015314	zc4h2	ENSG00000126970	ZC4H2	1051.85	0.0376589	0.84913	0.84913	1042.97	0.0552725	0.999983	-0.0812631	-0.11393	1042.97	0.444548	0.999744	0.0692799	-0.11354
ENSDARG00000057016	cdc14ab	ENSG00000079335	CDC14A	75.273	0.236766	0.937694	0.937694	74.8858	0.0553317	0.999983	-0.142365	-0.0154654	74.8859	0.506656	0.999744	0.0925628	-0.0860032
ENSDARG00000095350	si:dkey-4c15.12			35.8734	0.794504	0.991457	0.991457	44.4387	0.0553708	0.999983	0.21198	0.499355	44.4378	0.713859	0.999744	0.29847	0.573904
ENSDARG00000042747	coasy	ENSG00000068120	COASY	132.546	0.684347	0.987103	0.987103	135.87	0.0554522	0.999983	0.117622	0.0199414	135.87	0.434832	0.999744	0.0750576	-0.0294615
ENSDARG00000068738	cox5b2			154.14	0.00613169	0.716348	0.716348	125.729	0.0556771	0.999983	0.741886	0.329837	125.728	0.1803	0.999744	0.430397	0.862528
ENSDARG00000069295	bcl6ab			38.2472	0.404685	0.96607	0.96607	40.519	0.0558141	0.999983	-0.0599472	0.178623	40.5194	0.809349	0.999744	0.150568	0.110324
ENSDARG00000055395	foxq1b	ENSG00000164379	FOXQ1	18.8785	0.441975	0.96607	0.96607	17.5746	0.0558156	0.999983	-0.323652	0.298211	17.5755	0.979436	0.999744	0.37832	0.344452
ENSDARG00000089087	hbba1	ENSG00000213931	HBE1	11944.7	0.00690134	0.716348	0.716348	11525	0.0558448	0.999983	0.39715	0.374692	11525	0.542978	0.999744	0.29175	0.202264
ENSDARG00000038011	cyth4a	ENSG00000125637; ENSG00000100055	PSD4; CYTH4	25.0302	0.0868057	0.86552	0.86552	27.1769	0.0558452	0.999983	0.566168	0.496495	27.176	0.389019	0.999744	0.351889	0.17243
ENSDARG00000058237	ssbp3a	ENSG00000157216	SSBP3	73.6019	0.909434	0.994443	0.994443	75.5027	0.055869	0.999983	0.189802	-0.0438252	75.5037	0.124616	0.999744	0.144537	0.0428177
ENSDARG00000056874	lygl1	ENSG00000185674; ENSG00000144214	LYG2; LYG1	155.807	0.571013	0.974253	0.974253	165.091	0.0559526	0.999983	0.0831902	0.27876	165.091	0.0870433	0.999744	0.164555	0.180379
ENSDARG00000019924	cmpk			744.212	0.0187893	0.782809	0.782809	740.737	0.0559647	0.999983	-0.103297	-0.0578851	740.741	0.628289	0.999744	0.0622864	-0.100111
ENSDARG00000105261	nfkb1	ENSG00000109320	NFKB1	28.7908	0.174941	0.918597	0.918597	28.8925	0.0559889	0.999983	0.0245807	0.273663	28.8922	0.513383	0.999744	0.18144	0.372751
ENSDARG00000114192	BX548011.4			862.904	0.00134895	0.483085	0.483085	774.027	0.0559941	0.999983	0.404431	0.589139	773.984	0.513736	0.999744	0.351482	0.389007
ENSDARG00000089885	slc16a12b	ENSG00000152779	SLC16A12	33.7698	0.0165884	0.782809	0.782809	35.9116	0.0560747	0.999983	-0.274041	0.033574	35.9122	0.238467	0.999744	0.192926	-0.0873839
ENSDARG00000008840	hmbsa	ENSG00000256269	HMBS	39.6112	0.016272	0.782809	0.782809	40.2454	0.0562067	0.999983	0.259785	0.157045	40.246	0.367364	0.999744	0.158439	0.21707
ENSDARG00000074221	zgc:172302	ENSG00000064687	ABCA7	58.0275	0.658892	0.985887	0.985887	54.7895	0.0563221	0.999983	-0.151013	-0.163078	54.7898	0.97937	0.999744	0.110798	-0.147695
ENSDARG00000019307	dusp5	ENSG00000138166	DUSP5	397.201	0.0783475	0.857715	0.857715	337.211	0.0563677	0.999983	-0.0918657	-0.218278	337.203	0.0933315	0.999744	0.124355	-0.183562
ENSDARG00000077120	arid5a	ENSG00000150347	ARID5B	10.4079	0.0504515	0.857715	0.857715	9.73662	0.0564974	0.999983	-0.0327198	0.356773	9.7367	0.989015	0.999744	0.271234	0.34144
ENSDARG00000109202	BX324216.3			37.9453	0.0435728	0.857715	0.857715	36.5413	0.0565138	0.999983	-0.308134	-0.488515	36.542	0.195315	0.999744	0.286381	-0.716429
ENSDARG00000037618	ddit4	ENSG00000168209	DDIT4	213.005	0.139667	0.9114	0.9114	223.167	0.0565351	0.999983	0.158352	0.17856	223.165	0.541749	0.999744	0.116209	0.125844
ENSDARG00000112859	RASSF10	ENSG00000189431	RASSF10	19.7962	0.466004	0.967494	0.967494	18.2624	0.0565625	0.999983	-0.267229	0.0863492	18.2622	0.68785	0.999744	0.221713	0.216161
ENSDARG00000116811	CT573494.4			19.7962	0.466004	0.967494	0.967494	18.2624	0.0565625	0.999983	-0.267229	0.0863492	18.2622	0.68785	0.999744	0.221713	0.216161
ENSDARG00000103935	rab27a	ENSG00000069974	RAB27A	27.1629	0.543948	0.971194	0.971194	26.0006	0.0566516	0.999983	-0.322936	-0.0388506	26.0008	0.170841	0.999744	0.211014	0.0540598
ENSDARG00000088764	lyplal1	ENSG00000143353	LYPLAL1	73.9694	0.525727	0.971194	0.971194	80.913	0.0566649	0.999983	0.217645	0.327774	80.9123	0.438581	0.999744	0.19786	0.438143
ENSDARG00000012426	neflb	ENSG00000277586	NEFL	412.307	0.362937	0.9634	0.9634	432.382	0.0567134	0.999983	0.135395	-0.16644	432.381	0.0991734	0.999744	0.1724	-0.43086
ENSDARG00000040557	exosc5	ENSG00000077348	EXOSC5	89.8121	0.626591	0.981041	0.981041	108.213	0.0568484	0.999983	0.520194	0.661181	108.211	0.662691	0.999744	0.407301	0.413419
ENSDARG00000053792	si:rp71-1g18.1			80.2913	0.527108	0.971194	0.971194	77.1123	0.0568838	0.999983	-0.0809508	-0.194934	77.1132	0.00841829	0.999744	0.104894	-0.360747
ENSDARG00000061196	emilin2a	ENSG00000132205	EMILIN2	17.676	0.0314715	0.83871	0.83871	17.4435	0.0569074	0.999983	-0.276408	-0.497169	17.4439	0.0809711	0.999744	0.276145	-0.212007
ENSDARG00000057465	gfpt1	ENSG00000198380	GFPT1	142.914	0.64544	0.98266	0.98266	151.293	0.0569544	0.999983	-0.055189	0.216401	151.296	0.610708	0.999744	0.17342	0.232628
ENSDARG00000059604	mtss1			140.51	0.747315	0.989119	0.989119	149.775	0.0570862	0.999983	0.167839	0.150292	149.776	0.809746	0.999744	0.110204	0.106046
ENSDARG00000091367	prpf6	ENSG00000101161	PRPF6	270.242	0.477332	0.96893	0.96893	265.416	0.057109	0.999983	-0.0412507	-0.101316	265.417	0.641618	0.999744	0.0601456	-0.113067
ENSDARG00000098702	zgc:165603			41.699	0.0160308	0.782809	0.782809	41.2791	0.0572083	0.999983	0.124718	0.253265	41.279	0.165964	0.999744	0.147669	0.443958
ENSDARG00000097011	hbaa1	ENSG00000223609; ENSG00000244734; ENSG00000213934; ENSG00000196565; ENSG00000284931; ENSG00000206177; ENSG00000086506; ENSG00000130656	HBD; HBB; HBG1; HBG2; AC104389.5; HBM; HBQ1; HBZ	4607.48	0.00716732	0.71919	0.71919	4535.52	0.0574135	0.999983	0.498155	0.321885	4535.46	0.482928	0.999744	0.293742	0.328603
ENSDARG00000061764	ahnak			75.9848	0.600008	0.97749	0.97749	76.0788	0.0575058	0.999983	-0.0980065	0.196279	76.0806	0.330097	0.999744	0.179339	0.377672
ENSDARG00000002369	UBB	ENSG00000170315	UBB	2333.74	0.152853	0.916374	0.916374	2208.15	0.0575579	0.999983	0.0853189	-0.139826	2208.15	0.0334542	0.999744	0.127353	-0.348552
ENSDARG00000045804	abhd2b	ENSG00000140526	ABHD2	47.1927	0.776188	0.990124	0.990124	50.7181	0.0576724	0.999983	0.106842	0.236595	50.718	0.577612	0.999744	0.142721	0.135018
ENSDARG00000022712	stat3	ENSG00000168610	STAT3	147.328	0.764345	0.989693	0.989693	138.384	0.0577756	0.999983	-0.175494	-0.143892	138.384	0.344819	0.999744	0.112231	-0.0751676
ENSDARG00000112880	tfr1b			196.359	0.433051	0.96607	0.96607	203.99	0.0580597	0.999983	0.150654	0.073158	203.991	0.112126	0.999744	0.0895306	0.0868754
ENSDARG00000074060	map3k14a	ENSG00000006062	MAP3K14	113.565	0.440683	0.96607	0.96607	108.475	0.0580691	0.999983	-0.137715	-0.118816	108.475	0.707155	0.999744	0.0903482	-0.170891
ENSDARG00000111898	morf4l1			61.2461	0.169215	0.916374	0.916374	52.4947	0.0581618	0.999983	-0.701706	-0.594249	52.4935	0.141217	0.999744	0.448635	-0.42657
ENSDARG00000111981	morf4l1			61.2461	0.169215	0.916374	0.916374	52.4947	0.0581618	0.999983	-0.701706	-0.594249	52.4935	0.141217	0.999744	0.448635	-0.42657
ENSDARG00000038866	trappc8	ENSG00000153339	TRAPPC8	115.302	0.671978	0.985887	0.985887	112.821	0.0581664	0.999983	0.0484652	-0.0831289	112.822	0.586884	0.999744	0.0786289	-0.0442768
ENSDARG00000034957	hddc2	ENSG00000111906	HDDC2	89.1009	0.706063	0.988768	0.988768	96.0509	0.0581995	0.999983	0.143586	0.227894	96.0498	0.295506	0.999744	0.134282	0.0809557
ENSDARG00000012593	col5a1	ENSG00000130635	COL5A1	20.4811	0.794741	0.991457	0.991457	18.2571	0.0582217	0.999983	-0.326652	-0.140928	18.2572	0.311815	0.999744	0.199162	0.059188
ENSDARG00000035285	ncor1	ENSG00000141027	NCOR1	162.217	0.166947	0.916374	0.916374	165.44	0.0583124	0.999983	0.0997189	0.147937	165.44	0.707225	0.999744	0.0912943	0.194157
ENSDARG00000040158	cdc42l			331.084	0.0688902	0.857715	0.857715	332.444	0.0583187	0.999983	-0.130742	-0.0155136	332.447	0.397799	0.999744	0.08482	-0.0882893
ENSDARG00000043973	znf292b	ENSG00000188994	ZNF292	199.849	0.17638	0.918597	0.918597	202.971	0.0583542	0.999983	0.0796731	0.124132	202.971	0.04574	0.999744	0.0721645	0.20989
ENSDARG00000013250	tars	ENSG00000113407	TARS	199.668	0.232223	0.935154	0.935154	195.171	0.0583614	0.999983	-0.0646667	-0.220449	195.172	0.554443	0.999744	0.134252	-0.315945
ENSDARG00000091101	fabp10b	ENSG00000205186	FABP9	101.914	0.138774	0.9114	0.9114	106.622	0.0584632	0.999983	0.186775	0.396839	106.623	0.947017	0.999744	0.241723	0.340292
ENSDARG00000105669	NFX1	ENSG00000086102	NFX1	151.403	0.929514	0.995345	0.995345	147.68	0.0584842	0.999983	0.024343	-0.115572	147.68	0.881231	0.999744	0.0880335	-0.145132
ENSDARG00000110869	BX950183.1			17.7889	0.308286	0.953857	0.953857	19.8346	0.0587225	0.999983	0.361108	0.354031	19.8348	0.652204	0.999744	0.247807	0.498756
ENSDARG00000109248	CR524483.1			12.8395	0.000414945	0.352647	0.352647	10.8047	0.058789	0.999983	1.01466	1.11185	10.8049	0.950445	0.999744	0.72177	1.10866
ENSDARG00000110546	CR524483.2			12.8395	0.000414945	0.352647	0.352647	10.8047	0.058789	0.999983	1.01466	1.11185	10.8049	0.950445	0.999744	0.72177	1.10866
ENSDARG00000041301	crybb3	ENSG00000100053	CRYBB3	15.3891	0.730827	0.989119	0.989119	13.3812	0.0588114	0.999983	-0.384841	-0.3982	13.3812	0.213991	0.999744	0.268403	-0.729721
ENSDARG00000091509	atp6ap1la	ENSG00000205464	ATP6AP1L	317.566	0.352585	0.961926	0.961926	308.494	0.0589205	0.999983	-0.0739757	-0.136833	308.495	0.843888	0.999744	0.0828113	-0.105662
ENSDARG00000030824	esyt2a	ENSG00000117868	ESYT2	48.9037	0.230271	0.933768	0.933768	50.9394	0.0589248	0.999983	0.129499	0.27608	50.9399	0.70756	0.999744	0.167671	0.270282
ENSDARG00000053241	sts	ENSG00000101846	STS	18.4039	0.821537	0.991457	0.991457	20.7582	0.0590069	0.999983	-0.00239517	0.405058	20.7577	0.0968086	0.999744	0.279659	0.81591
ENSDARG00000103417	si:dkey-269o24.6			33.3761	0.891427	0.993852	0.993852	32.7582	0.0590402	0.999983	0.0719248	-0.203952	32.7586	0.389177	0.999744	0.161591	-0.203727
ENSDARG00000071004	abhd12	ENSG00000131969; ENSG00000100997; ENSG00000183260	ABHD12B; ABHD12; ABHD16B	187.162	0.21551	0.929362	0.929362	186.867	0.059136	0.999983	-0.152787	-0.0118202	186.868	0.907748	0.999744	0.103277	0.00969758
ENSDARG00000087536	znf407	ENSG00000215421	ZNF407	91.4425	0.108176	0.880335	0.880335	87.926	0.05937	0.999983	-0.155284	-0.21431	87.9269	0.893022	0.999744	0.134992	-0.185582
ENSDARG00000017119	vps37a	ENSG00000155975	VPS37A	144.466	0.0314155	0.83871	0.83871	146.158	0.0595563	0.999983	0.107917	0.163835	146.157	0.153441	0.999744	0.0967904	0.134629
ENSDARG00000069956	pdlim2	ENSG00000120913	PDLIM2	48.8398	0.402893	0.96607	0.96607	49.6964	0.0596065	0.999983	-0.0179755	0.247185	49.697	0.578046	0.999744	0.182892	0.243428
ENSDARG00000078613	vhll			15.071	0.360981	0.9634	0.9634	18.0712	0.0597086	0.999983	-0.195681	0.51451	18.0709	0.301284	0.999744	0.452207	0.996669
ENSDARG00000035326	nccrp1	ENSG00000188505	NCCRP1	123.008	0.107212	0.878886	0.878886	119.764	0.0597185	0.999983	-0.210169	-0.578219	119.762	0.5355	0.999744	0.345315	-0.850271
ENSDARG00000005643	gcat	ENSG00000100116	GCAT	79.1158	0.669402	0.985887	0.985887	79.8334	0.0597437	0.999983	0.131963	-0.0506235	79.8337	0.440861	0.999744	0.113219	-0.154673
ENSDARG00000114398	fam155b			116.769	0.143467	0.911923	0.911923	119.507	0.0597877	0.999983	0.144558	0.523413	119.505	0.562807	0.999744	0.327108	0.322769
ENSDARG00000056515	spsb1	ENSG00000171621	SPSB1	103.168	0.576239	0.974959	0.974959	108.796	0.0599497	0.999983	0.129841	0.176647	108.795	0.644046	0.999744	0.11049	0.104132
ENSDARG00000079286	bcr	ENSG00000186716	BCR	312.873	0.238697	0.937694	0.937694	306.674	0.0600786	0.999983	-0.0625787	-0.0723959	306.674	0.141109	0.999744	0.0470821	-0.0380699
ENSDARG00000102665	CABZ01033180.1			49.6153	0.0996426	0.874758	0.874758	50.045	0.0600877	0.999983	-0.180856	0.0150413	50.0446	0.587637	0.999744	0.129007	-0.071167
ENSDARG00000058940	si:ch211-248e11.2	ENSG00000160345	C9orf116	81.9583	0.638951	0.981434	0.981434	77.9054	0.0601284	0.999983	-0.259944	-0.0746322	77.9058	0.49166	0.999744	0.158889	0.0555232
ENSDARG00000099336	mvda	ENSG00000167508	MVD	126.611	0.686709	0.987424	0.987424	115.212	0.0602148	0.999983	-0.0858662	-0.249885	115.213	0.542505	0.999744	0.151776	-0.14386
ENSDARG00000098967	rabgap1	ENSG00000011454	RABGAP1	224.476	0.117534	0.895126	0.895126	226.425	0.060292	0.999983	0.0631337	0.0888438	226.424	0.964123	0.999744	0.0554964	0.0909954
ENSDARG00000052851	golph3	ENSG00000113384	GOLPH3	230.186	0.029267	0.830403	0.830403	233.575	0.0604221	0.999983	-0.0271649	-0.125901	233.576	0.785762	0.999744	0.0792856	-0.0982792
ENSDARG00000089086	mustn1b	ENSG00000272573; ENSG00000243696	MUSTN1; AC006254.1	29.7273	-	-	-	11.6841	0.0604539	0.999983	0.798412	-0.0274864	11.684	0.234342	0.999744	0.567285	0.61512
ENSDARG00000078694	phlpp1	ENSG00000081913	PHLPP1	257.214	0.174414	0.918597	0.918597	259.98	0.0606417	0.999983	0.0917334	0.117245	259.98	0.805119	0.999744	0.0748563	0.14196
ENSDARG00000061904	fhod3b	ENSG00000134775	FHOD3	258.266	0.919685	0.994986	0.994986	238.522	0.0606613	0.999983	-0.22836	-0.142616	238.527	0.23372	0.999744	0.137834	0.0109161
ENSDARG00000013079	tubgcp2	ENSG00000130640	TUBGCP2	212.178	0.711402	0.988866	0.988866	219.813	0.0608042	0.999983	0.0680945	0.123987	219.812	0.978107	0.999744	0.0756098	0.118112
ENSDARG00000016302	upf1	ENSG00000005007	UPF1	271.479	0.0190498	0.782809	0.782809	270.459	0.061037	0.999983	0.0972531	0.0711858	270.458	0.59657	0.999744	0.0607421	0.113921
ENSDARG00000041951	selenoo1	ENSG00000073169	SELENOO	127.911	0.37544	0.966053	0.966053	125.401	0.0610525	0.999983	-0.0427661	-0.135785	125.402	0.770431	0.999744	0.0830501	-0.153145
ENSDARG00000102884	si:ch211-145h19.5			68.9937	0.485403	0.969347	0.969347	73.551	0.0610742	0.999983	0.213628	-0.207977	73.5501	0.0726246	0.999744	0.24086	-0.47121
ENSDARG00000116032	adra1bb			16.4371	0.605713	0.978799	0.978799	15.1392	0.0611059	0.999983	-0.0191744	-0.590797	15.139	0.0964374	0.999744	0.364072	-1.07727
ENSDARG00000074721	rassf9	ENSG00000198774	RASSF9	18.7872	0.426228	0.96607	0.96607	19.9756	0.0611269	0.999983	0.0666926	0.320078	19.9754	0.0815614	0.999744	0.209252	0.260426
ENSDARG00000090396	si:cabz01074946.1	ENSG00000116824	CD2	19.7539	0.422788	0.96607	0.96607	19.2233	0.0611529	0.999983	0.281315	-0.200721	19.2235	0.694263	0.999744	0.288812	-0.0261428
ENSDARG00000115207	slc18a2			8.41389	0.225561	0.933768	0.933768	10.1087	0.0611538	0.999983	-0.729286	0.373852	10.1091	0.274703	0.999744	0.66434	-0.318367
ENSDARG00000089933	rasal3	ENSG00000105122	RASAL3	12.5339	0.838982	0.991881	0.991881	11.6512	0.0613891	0.999983	-0.350023	0.0590605	11.6512	0.185512	0.999744	0.252013	0.0520274
ENSDARG00000057997	tmf1	ENSG00000144747	TMF1	133.017	0.885812	0.993852	0.993852	138.657	0.0614913	0.999983	-0.0276636	0.228982	138.655	0.0856536	0.999744	0.16408	0.00260932
ENSDARG00000112267	eif2ak1			65.5905	0.287634	0.952101	0.952101	58.9564	0.0617264	0.999983	-0.473672	-0.320712	58.9575	0.20512	0.999744	0.286518	-0.603107
ENSDARG00000104885	CABZ01033178.1			22.6092	0.0563387	0.857715	0.857715	22.8151	0.0617284	0.999983	0.22285	0.369081	22.8148	0.835878	0.999744	0.228134	0.462975
ENSDARG00000045753	tmtc2a	ENSG00000179104	TMTC2	81.817	0.163877	0.916374	0.916374	85.1103	0.0617938	0.999983	0.227187	0.172692	85.111	0.646156	0.999744	0.143005	0.0838331
ENSDARG00000088515	st6gal2b	ENSG00000144057	ST6GAL2	89.5235	0.000581953	0.395016	0.395016	92.3436	0.0617957	0.999983	-0.162432	-0.143522	92.3441	0.539286	0.999744	0.109337	-0.154659
ENSDARG00000090416	scpp1			11.7265	0.302661	0.953651	0.953651	10.2874	0.0619161	0.999983	-0.342911	-0.724071	10.2874	0.323548	0.999744	0.422118	-0.33613
ENSDARG00000069766	caln2	ENSG00000183166	CALN1	68.4459	0.309452	0.953857	0.953857	69.5842	0.0619981	0.999983	0.0280943	0.189828	69.5844	0.265434	0.999744	0.123851	0.272117
ENSDARG00000061773	neurl1ab			23.8104	0.459567	0.967494	0.967494	26.2777	0.0620915	0.999983	0.262133	0.350141	26.2779	0.645341	0.999744	0.221394	0.215625
ENSDARG00000092489	si:ch73-103b9.2			40.2904	0.534673	0.971194	0.971194	44.9892	0.0622105	0.999983	0.0791223	0.250065	44.9889	0.126463	0.999744	0.156352	0.323932
ENSDARG00000063190	zranb1b	ENSG00000019995	ZRANB1	324.547	0.0199819	0.782809	0.782809	321.506	0.0622181	0.999983	0.071472	0.101868	321.505	0.944225	0.999744	0.063901	0.112464
ENSDARG00000076213	DOCK4 (1 of many)	ENSG00000128512	DOCK4	70.7636	0.144386	0.912684	0.912684	75.8419	0.062234	0.999983	0.311517	0.248693	75.8428	0.277372	0.999744	0.195454	0.465441
ENSDARG00000012932	mat2b	ENSG00000038274	MAT2B	358.273	0.209211	0.927829	0.927829	366.52	0.0622735	0.999983	0.108224	0.101104	366.52	0.0953377	0.999744	0.0703044	-0.00434392
ENSDARG00000088084	si:dkey-66i24.8			44.4194	0.954533	0.997428	0.997428	43.5816	0.06235	0.999983	-0.153557	0.0723438	43.5812	0.945231	0.999744	0.140206	0.0542649
ENSDARG00000006577	nadka	ENSG00000008130	NADK	48.5734	0.0438441	0.857715	0.857715	47.2227	0.062483	0.999983	-0.293362	-0.303716	47.2237	0.181051	0.999744	0.209088	-0.0520295
ENSDARG00000089586	ncam3			47.9122	0.758231	0.989119	0.989119	51.9649	0.0624954	0.999983	-0.00861183	0.446042	51.965	0.953345	0.999744	0.326841	0.377974
ENSDARG00000069328	si:dkey-12e7.1			106.753	0.871646	0.993852	0.993852	111.277	0.0626949	0.999983	0.132769	0.0717489	111.277	0.881581	0.999744	0.0822707	0.0474688
ENSDARG00000034470	aldoab	ENSG00000149925; ENSG00000285043	ALDOA; AC093512.2	66.2943	-	-	-	38.54	0.0627385	0.999983	0.352776	0.114105	38.5402	0.337879	0.999744	0.214548	0.122552
ENSDARG00000044760	gnaia			75.4863	0.277085	0.949518	0.949518	74.9064	0.0627635	0.999983	-0.19886	-0.013492	74.907	0.504345	0.999744	0.134163	-0.122631
ENSDARG00000011083	si:dkey-42l23.2			9.38715	0.886436	0.993852	0.993852	10.0756	0.0627816	0.999983	-0.14792	0.364063	10.0755	0.104397	0.999744	0.31804	-0.0886877
ENSDARG00000051923	ccnb1	ENSG00000134057	CCNB1	24.4815	0.613666	0.980604	0.980604	24.2017	0.0627956	0.999983	-0.170083	0.285725	24.2022	0.935647	0.999744	0.287792	0.2141
ENSDARG00000053484	syne2b	ENSG00000054654	SYNE2	261.278	0.516379	0.970978	0.970978	272.004	0.0628243	0.999983	0.127303	0.118536	272.003	0.927518	0.999744	0.086874	0.0956461
ENSDARG00000112953	ubb			755.576	0.0578111	0.857715	0.857715	741.068	0.062924	0.999983	0.211571	0.560206	741.071	0.707436	0.999744	0.346444	0.735435
ENSDARG00000045675	mdm1	ENSG00000111554	MDM1	46.0971	0.81651	0.991457	0.991457	41.0807	0.0631218	0.999983	-0.198836	-0.254411	41.0804	0.934807	0.999744	0.165005	-0.223023
ENSDARG00000099449	atrxl			108.875	0.499649	0.969491	0.969491	101.609	0.0632318	0.999983	-0.151448	-0.217957	101.609	0.210918	0.999744	0.133221	-0.054134
ENSDARG00000116833	CABZ01077220.2			19.2146	0.00903446	0.725987	0.725987	19.1706	0.063285	0.999983	0.281386	0.462445	19.1703	0.316925	0.999744	0.280169	0.754608
ENSDARG00000038882	smc4	ENSG00000113810	SMC4	24.9249	0.339274	0.959996	0.959996	23.8883	0.0632987	0.999983	-0.120131	-0.293604	23.8889	0.832133	0.999744	0.178531	-0.353036
ENSDARG00000115966	ptena			26.1503	0.093043	0.871985	0.871985	22.4572	0.0633969	0.999983	-0.893656	-0.567301	22.4582	0.498884	0.999744	0.561161	-0.0977714
ENSDARG00000105562	si:dkey-23i12.7			10.0748	0.0594516	0.857715	0.857715	9.63679	0.0634004	0.999983	-0.422562	-0.58716	9.63696	0.519239	0.999744	0.375529	-0.669046
ENSDARG00000102144	eef1akmt2	ENSG00000258539; ENSG00000203791	AC068896.1; EEF1AKMT2	87.2967	0.433084	0.96607	0.96607	96.3716	0.0636143	0.999983	-0.162145	0.306301	96.3677	0.197101	0.999744	0.283262	0.454194
ENSDARG00000077777	tmsb4x			24075	0.167944	0.916374	0.916374	24674.1	0.0637834	0.999983	0.103182	0.0900929	24674.2	0.0309923	0.999744	0.063962	-0.0147282
ENSDARG00000029510	timm17a	ENSG00000134375	TIMM17A	1257.22	0.0800078	0.857982	0.857982	1263.28	0.0638017	0.999983	-0.0145251	-0.103746	1263.28	0.657756	0.999744	0.0684153	-0.0640631
ENSDARG00000088740	hmgcll1	ENSG00000146151	HMGCLL1	154.759	0.454605	0.966662	0.966662	164.338	0.063835	0.999983	0.165181	0.17224	164.338	0.248114	0.999744	0.116238	0.179474
ENSDARG00000071198	fopnl	ENSG00000133393	FOPNL	121.741	0.24725	0.941822	0.941822	118.93	0.0638652	0.999983	-0.201882	-0.0604199	118.93	0.978176	0.999744	0.127703	-0.0422133
ENSDARG00000004169	stmn1a	ENSG00000117632	STMN1	176.8	0.95555	0.997652	0.997652	167.955	0.0639008	0.999983	-0.214141	-0.0230943	167.955	0.5422	0.999744	0.142202	0.0667137
ENSDARG00000069147	pex11b	ENSG00000131779	PEX11B	164.025	0.237108	0.937694	0.937694	159.525	0.0639063	0.999983	0.105212	-0.0661296	159.525	0.592875	0.999744	0.105592	-0.0732054
ENSDARG00000030448	sppl2	ENSG00000005206	SPPL2B	365.101	0.00189064	0.523917	0.523917	369.219	0.0640218	0.999983	-0.0631204	-0.0908745	369.22	0.94974	0.999744	0.057785	-0.103652
ENSDARG00000088204	shisa8b	ENSG00000234965	SHISA8	13.7513	0.0225054	0.800732	0.800732	12.5337	0.0640785	0.999983	-0.0627527	0.331501	12.5334	0.207224	0.999744	0.265889	0.633185
ENSDARG00000101362	mibp			196.992	0.269863	0.947453	0.947453	208.557	0.0641744	0.999983	0.153812	0.442847	208.561	0.483405	0.999744	0.275454	0.49537
ENSDARG00000053992	sfi1	ENSG00000198089	SFI1	43.2758	0.214341	0.929362	0.929362	44.0738	0.0641878	0.999983	0.0832772	0.216627	44.0737	0.623751	0.999744	0.1327	0.250418
ENSDARG00000095594	si:dkey-184a18.5	ENSG00000164241	C5orf63	63.4157	0.403666	0.96607	0.96607	58.343	0.0644784	0.999983	-0.317393	-0.295063	58.3432	0.603996	0.999744	0.220825	-0.152545
ENSDARG00000023722	hcrtr2	ENSG00000137252	HCRTR2	12.8012	0.109972	0.88365	0.88365	12.4696	0.0644791	0.999983	0.0676862	0.379501	12.4698	0.751205	0.999744	0.258784	0.267481
ENSDARG00000110789	hint1			542.023	0.804254	0.991457	0.991457	646.725	0.0645	0.999983	0.376979	0.432037	646.732	0.221967	0.999744	0.276858	0.312846
ENSDARG00000029100	chchd1	ENSG00000172586	CHCHD1	172.856	0.0199348	0.782809	0.782809	170.054	0.0645278	0.999983	-0.170375	-0.183773	170.054	0.582882	0.999744	0.126063	-0.26158
ENSDARG00000030887	phf23a	ENSG00000040633	PHF23	129.27	0.579252	0.975483	0.975483	122.175	0.064539	0.999983	-0.155327	-0.146993	122.177	0.702737	0.999744	0.108522	-0.172126
ENSDARG00000115417	cmtm3			25.3171	0.226708	0.933768	0.933768	22.5818	0.0645507	0.999983	-0.641538	-0.227616	22.5819	0.653611	0.999744	0.391365	-0.446778
ENSDARG00000038980	txndc12	ENSG00000117862	TXNDC12	294.761	0.479596	0.96893	0.96893	286.538	0.064582	0.999983	-0.173921	-0.043007	286.539	0.514273	0.999744	0.110483	0.00557373
ENSDARG00000099510	cnn3a	ENSG00000117519	CNN3	302.479	0.0657819	0.857715	0.857715	303.395	0.0646071	0.999983	-0.103441	-0.0173829	303.396	0.994166	0.999744	0.0686398	-0.0122953
ENSDARG00000099412	bcan	ENSG00000132692	BCAN	497.703	0.552298	0.971743	0.971743	476.858	0.0647082	0.999983	-0.165198	-0.0873198	476.861	0.984147	0.999744	0.102561	-0.0996126
ENSDARG00000053166	chic1	ENSG00000204116	CHIC1	140.257	0.63146	0.98106	0.98106	145.686	0.06484	0.999983	0.0731911	0.135318	145.685	0.809604	0.999744	0.0825633	0.0976389
ENSDARG00000041944	adat2	ENSG00000189007	ADAT2	40.009	0.192371	0.923396	0.923396	40.7982	0.0649864	0.999983	0.0467098	0.24829	40.7979	0.171314	0.999744	0.1602	0.327268
ENSDARG00000111584	aoc2			330.436	0.859584	0.993852	0.993852	327.085	0.0650893	0.999983	0.0963719	-0.217777	327.088	0.94826	0.999744	0.196466	-0.256221
ENSDARG00000078868	tmem74b	ENSG00000125895	TMEM74B	93.9954	0.373151	0.965319	0.965319	94.2737	0.0651063	0.999983	-0.0425564	0.181609	94.274	0.307088	0.999744	0.143734	0.064442
ENSDARG00000068621	si:ch211-181d7.3			267.631	0.350065	0.961926	0.961926	267.982	0.0654161	0.999983	0.010192	0.10056	267.982	0.461387	0.999744	0.0671525	0.140037
ENSDARG00000062865	mras	ENSG00000158186	MRAS	441.576	0.790832	0.991457	0.991457	434.725	0.0655829	0.999983	-0.114467	0.0213957	434.727	0.552237	0.999744	0.0889718	0.0642227
ENSDARG00000057021	vps36	ENSG00000136100	VPS36	178.344	0.406783	0.96607	0.96607	175.388	0.0655842	0.999983	-0.0255516	-0.1161	175.388	0.925661	0.999744	0.0741891	-0.122293
ENSDARG00000004447	aplnr2	ENSG00000134817	APLNR	11.266	0.0378173	0.84913	0.84913	11.0364	0.0656319	0.999983	0.455687	0.483157	11.0364	0.337502	0.999744	0.338045	0.81581
ENSDARG00000095304	si:ch211-207c6.2			26.5704	0.926999	0.994986	0.994986	32.7028	0.065658	0.999983	0.363297	0.537973	32.7024	0.526072	0.999744	0.336266	0.664051
ENSDARG00000076182	stat1b			14.3597	0.671644	0.985887	0.985887	15.446	0.0656841	0.999983	-0.107475	0.557141	15.4462	0.177114	0.999744	0.454606	1.07385
ENSDARG00000034700	vegfab	ENSG00000112715	VEGFA	169.454	0.498728	0.969491	0.969491	177.534	0.0657596	0.999983	0.123703	0.148822	177.534	0.0429882	0.999744	0.0938348	0.139138
ENSDARG00000032553	egln3	ENSG00000129521	EGLN3	23.4286	0.657651	0.985887	0.985887	28.0881	0.0658113	0.999983	0.293018	0.355836	28.0883	0.779229	0.999744	0.236734	0.417039
ENSDARG00000003449	pde10a	ENSG00000112541	PDE10A	148.586	0.760056	0.989119	0.989119	130.024	0.0659568	0.999983	-0.260239	-0.267782	130.025	0.0145122	0.999744	0.173896	0.0214725
ENSDARG00000097481	si:dkey-77f5.11	ENSG00000198816; ENSG00000167394; ENSG00000218891	ZNF358; ZNF668; ZNF579	64.9114	0.890489	0.993852	0.993852	66.7456	0.0660194	0.999983	-0.0282632	0.151653	66.7459	0.995578	0.999744	0.121333	0.15916
ENSDARG00000116923	ndufb5			2325.43	0.309797	0.953857	0.953857	2373.21	0.0660459	0.999983	0.138399	0.0365607	2373.19	0.539742	0.999744	0.0880978	-0.00535358
ENSDARG00000032199	gpc3	ENSG00000147257	GPC3	114.318	0.0740397	0.857715	0.857715	103.949	0.0660898	0.999983	0.113084	-0.117229	103.95	0.262501	0.999744	0.137545	-0.0801818
ENSDARG00000030781	acads	ENSG00000122971	ACADS	193.995	0.346328	0.961341	0.961341	188.258	0.0661107	0.999983	0.0611057	-0.083584	188.259	0.262368	0.999744	0.0865099	-0.181794
ENSDARG00000045850	ccdc167	ENSG00000198937	CCDC167	345.344	0.575237	0.974959	0.974959	363.374	0.066118	0.999983	0.199437	0.0897514	363.374	0.0116043	0.999744	0.113156	-0.0139766
ENSDARG00000019278	GNB4	ENSG00000114450	GNB4	249.017	0.924004	0.994986	0.994986	234.056	0.0661693	0.999983	-0.0753796	-0.196291	234.057	0.427397	0.999744	0.119927	-0.155427
ENSDARG00000098465	si:ch73-366l1.5			78.4824	0.70803	0.988768	0.988768	73.2784	0.0662346	0.999983	-0.276447	-0.113919	73.2796	0.192955	0.999744	0.170428	0.103625
ENSDARG00000061806	si:dkey-13n15.2			95.9904	0.0522296	0.857715	0.857715	97.7906	0.0663417	0.999983	0.204726	0.210655	97.7906	0.904733	0.999744	0.148281	0.257021
ENSDARG00000111506	BX470259.1			77.0224	0.0598228	0.857715	0.857715	74.5913	0.0665646	0.999983	-0.201909	-0.207028	74.5916	0.656448	0.999744	0.147306	-0.12178
ENSDARG00000092039	si:dkey-70p6.1			210.099	0.186643	0.921124	0.921124	211.034	0.0665667	0.999983	0.0253528	0.119157	211.033	0.0654356	0.999744	0.0737723	0.0539746
ENSDARG00000007245	rundc3aa	ENSG00000108309	RUNDC3A	268.266	0.00296336	0.647915	0.647915	269.183	0.0665841	0.999983	-0.150837	-0.0813632	269.182	0.150792	0.999744	0.0910404	-0.0682903
ENSDARG00000061375	sgpl1	ENSG00000166224	SGPL1	124.641	0.111355	0.886357	0.886357	123.621	0.0666843	0.999983	-0.117684	-0.0540832	123.622	0.744836	0.999744	0.0744035	-0.0431897
ENSDARG00000058208	slc25a26	ENSG00000144741	SLC25A26	50.1211	0.210554	0.927829	0.927829	50.8809	0.0667323	0.999983	0.0532519	0.240945	50.8803	0.690881	0.999744	0.158564	0.302567
ENSDARG00000074820	si:dkey-253d23.9			98.5398	0.0658685	0.857715	0.857715	96.6125	0.0667365	0.999983	-0.11036	-0.227416	96.6135	0.410171	0.999744	0.137073	-0.213522
ENSDARG00000075650	vps26c	ENSG00000157538	VPS26C	333.865	0.0586846	0.857715	0.857715	337.843	0.0670355	0.999983	0.116495	0.074814	337.843	0.527293	0.999744	0.0728608	0.0161809
ENSDARG00000041060	lgals9l3	ENSG00000249861; ENSG00000105198; ENSG00000006659	LGALS16; LGALS13; LGALS14	67.6573	0.60709	0.978869	0.978869	69.3477	0.067042	0.999983	-0.109062	0.280341	69.3486	0.112114	0.999744	0.240625	0.0813125
ENSDARG00000044404	pars2	ENSG00000162396	PARS2	50.013	0.710748	0.988866	0.988866	45.2061	0.0670651	0.999983	-0.176448	-0.353412	45.2061	0.917724	0.999744	0.215657	-0.41273
ENSDARG00000045262	gsnb	ENSG00000148180	GSN	8.40519	0.743621	0.989119	0.989119	8.92504	0.0672314	0.999983	-0.440091	0.82409	8.92574	0.700704	0.999744	0.829906	1.3241
ENSDARG00000116341	FP103009.1			229.401	0.395233	0.966065	0.966065	219.268	0.0672942	0.999983	-0.183544	-0.110157	219.267	0.233003	0.999744	0.113227	-0.0401118
ENSDARG00000114986	ptena			307.336	0.551534	0.971334	0.971334	292.741	0.0673552	0.999983	-0.135102	-0.137214	292.743	0.396374	0.999744	0.0969066	-0.130713
ENSDARG00000045929	oaz2a	ENSG00000180304	OAZ2	510.352	0.989611	0.999245	0.999245	491.255	0.067383	0.999983	-0.0168095	-0.149369	491.256	0.577485	0.999744	0.0999241	-0.0795782
ENSDARG00000035149	pex12	ENSG00000108733	PEX12	60.021	0.326102	0.957765	0.957765	59.4908	0.0674184	0.999983	-0.000137055	-0.197641	59.4915	0.833451	0.999744	0.136176	-0.14037
ENSDARG00000009018	rhbg	ENSG00000132677	RHBG	120.613	0.625377	0.981041	0.981041	118.668	0.0674225	0.999983	-0.182523	0.0822945	118.671	0.811787	0.999744	0.170075	0.141926
ENSDARG00000041502	tgfb1a	ENSG00000105329	TGFB1	39.9424	0.0343886	0.8412	0.8412	39.835	0.0674266	0.999983	-0.199378	-0.196212	39.8354	0.312909	0.999744	0.144287	-0.139173
ENSDARG00000075230	tet1	ENSG00000138336	TET1	57.3552	0.612967	0.980095	0.980095	58.8883	0.0674283	0.999983	-0.0528304	0.317729	58.8882	0.879139	0.999744	0.254326	0.375157
ENSDARG00000105545	si:dkey-165a24.10			74.6461	0.890588	0.993852	0.993852	93.3886	0.0674303	0.999983	0.365391	0.64244	93.3872	0.771853	0.999744	0.395552	0.487752
ENSDARG00000091768	dclre1a	ENSG00000198924	DCLRE1A	21.3568	0.983366	0.998996	0.998996	21.1195	0.0674409	0.999983	0.126403	-0.173916	21.1196	0.760988	0.999744	0.177347	-0.234645
ENSDARG00000023330	anp32b	ENSG00000136938	ANP32B	442.548	0.231323	0.934525	0.934525	425.359	0.0675162	0.999983	-0.159422	-0.18455	425.361	0.19221	0.999744	0.121332	-0.0659395
ENSDARG00000029370	ankrd6b			92.475	0.850109	0.993158	0.993158	91.5613	0.0675714	0.999983	-0.0853031	0.0702895	91.5614	0.0747772	0.999744	0.0924662	-0.0259129
ENSDARG00000088246	thoc1	ENSG00000079134	THOC1	275.868	0.314879	0.954525	0.954525	272.946	0.0676163	0.999983	-0.0249126	-0.277959	272.946	0.0154392	0.999744	0.172531	0.0677968
ENSDARG00000099733	CIR1	ENSG00000138433	CIR1	367.274	0.790849	0.991457	0.991457	331.507	0.0676938	0.999983	-0.0443012	-0.347509	331.5	0.840632	0.999744	0.231084	-0.443269
ENSDARG00000103715	BX510949.1			20.4417	0.105566	0.878564	0.878564	18.2327	0.0678085	0.999983	-0.665128	-1.01177	18.2331	0.125491	0.999744	0.598308	-1.65647
ENSDARG00000059919	zgc:162613	ENSG00000140688	C16orf58	185.726	0.20519	0.92707	0.92707	166.99	0.0678091	0.999983	-0.411389	-0.61785	166.989	0.564718	0.999744	0.385487	-0.819765
ENSDARG00000036344	calb2b	ENSG00000172137	CALB2	541.318	0.243434	0.940086	0.940086	569.156	0.0679043	0.999983	0.127928	-0.156471	569.156	0.00173836	0.918943	0.155213	-0.550727
ENSDARG00000007678	ttyh3b	ENSG00000136295	TTYH3	1965.86	8.87863e-05	0.307363	0.307363	1976.76	0.0680035	0.999983	-0.0753192	-0.0864056	1976.76	0.0600357	0.999744	0.0553628	-0.00618548
ENSDARG00000094016	si:ch211-130h14.4			14.3655	0.309183	0.953857	0.953857	14.0169	0.0680088	0.999983	-0.117619	0.304088	14.017	0.793261	0.999744	0.280082	0.173227
ENSDARG00000012968	rhoub			20.454	0.830937	0.991457	0.991457	21.2314	0.0680107	0.999983	-0.0745627	0.248077	21.2319	0.700386	0.999744	0.212799	0.215802
ENSDARG00000062712	tmem264			97.265	0.547366	0.971194	0.971194	99.3346	0.0680982	0.999983	0.0180716	0.192117	99.3348	0.33517	0.999744	0.129966	0.0750976
ENSDARG00000019797	qrich1	ENSG00000198218	QRICH1	237.83	0.446967	0.96607	0.96607	226.906	0.0684543	0.999983	-0.0175042	-0.10336	226.906	0.93206	0.999744	0.0677839	-0.121363
ENSDARG00000043843	akap7			248.608	0.549248	0.971194	0.971194	256.334	0.0685748	0.999983	0.0142695	0.203116	256.329	0.73296	0.999744	0.142253	0.281902
ENSDARG00000016095	htr6	ENSG00000158748	HTR6	25.702	0.29103	0.953651	0.953651	23.559	0.0685951	0.999983	-0.275007	-0.415812	23.5592	0.39196	0.999744	0.257633	-0.299893
ENSDARG00000093875	zgc:174224			71.4681	0.456839	0.966662	0.966662	76.0476	0.0686785	0.999983	0.0895792	0.340256	76.0462	0.765055	0.999744	0.221004	0.227362
ENSDARG00000098293	si:dkey-27i16.2			312.104	0.447157	0.96607	0.96607	315.574	0.0687046	0.999983	-0.0194383	0.259609	315.574	0.0855786	0.999744	0.185818	0.00580167
ENSDARG00000102490	asb2b	ENSG00000100628	ASB2	53.651	0.891085	0.993852	0.993852	55.41	0.0688435	0.999983	-0.117132	0.205349	55.4101	0.791759	0.999744	0.205872	0.106358
ENSDARG00000037121	mat2ab	ENSG00000168906	MAT2A	78.7836	0.983754	0.998996	0.998996	67.3856	0.0688887	0.999983	-0.38711	-0.295056	67.3867	0.459898	0.999744	0.252352	-0.263597
ENSDARG00000098313	nadka	ENSG00000008130	NADK	42.6254	0.343419	0.959996	0.959996	43.6479	0.0689004	0.999983	0.321143	-0.00756634	43.6484	0.952523	0.999744	0.237751	-0.0273092
ENSDARG00000102080	mif4gda	ENSG00000125457	MIF4GD	90.7496	0.63437	0.981208	0.981208	101.876	0.0689693	0.999983	0.251169	0.134653	101.876	0.637964	0.999744	0.157496	0.0286939
ENSDARG00000045802	hapln3	ENSG00000140511	HAPLN3	54.3982	0.0516109	0.857715	0.857715	55.8341	0.0690741	0.999983	0.227304	0.247987	55.8339	0.774673	0.999744	0.175884	0.247774
ENSDARG00000025595	agmo	ENSG00000187546	AGMO	157.305	0.0289982	0.830403	0.830403	161.384	0.0691511	0.999983	-0.149799	-0.00246743	161.386	0.6138	0.999744	0.104768	-0.0396004
ENSDARG00000101762	fah	ENSG00000103876	FAH	7.77899	0.758087	0.989119	0.989119	9.08749	0.0691723	0.999983	0.0555304	0.650035	9.08776	0.0524734	0.999744	0.448173	1.30381
ENSDARG00000038822	mrc1b			79.138	0.0125574	0.764187	0.764187	77.0544	0.069194	0.999983	-0.285471	-0.311998	77.0552	0.846168	0.999744	0.216053	-0.381531
ENSDARG00000013207	zeb1b	ENSG00000148516	ZEB1	264.271	0.746023	0.989119	0.989119	281.691	0.0693482	0.999983	0.119552	0.118308	281.69	0.146546	0.999744	0.0828644	0.0119442
ENSDARG00000060767	smg7	ENSG00000116698	SMG7	454.325	0.226983	0.933768	0.933768	458.432	0.0693869	0.999983	0.0477101	0.0962556	458.432	0.891427	0.999744	0.0600844	0.113787
ENSDARG00000110836	tmem14ca	ENSG00000111843	TMEM14C	729.031	0.965431	0.998996	0.998996	744.45	0.0694523	0.999983	0.104015	-0.00855366	744.452	0.884561	0.999744	0.0786493	-0.0289946
ENSDARG00000041065	hspb1	ENSG00000106211	HSPB1	201.614	0.0726887	0.857715	0.857715	180.184	0.0695684	0.999983	0.0572817	-0.184314	180.189	0.368822	0.999744	0.152237	-0.285498
ENSDARG00000073789	zmp:0000000735			21.6256	0.582771	0.97601	0.97601	24.6285	0.0696539	0.999983	-0.0687729	0.368938	24.6287	0.277915	0.999744	0.29466	0.114814
ENSDARG00000061685	hcn4	ENSG00000138622	HCN4	10.8969	0.0262467	0.827279	0.827279	10.4572	0.0698627	0.999983	0.0908473	0.380147	10.4572	0.718662	0.999744	0.26188	0.405942
ENSDARG00000113525	fgf12b	ENSG00000114279	FGF12	240.123	0.887479	0.993852	0.993852	226.625	0.0699189	0.999983	-0.134948	-0.117007	226.625	0.970276	0.999744	0.0929999	-0.110741
ENSDARG00000070061	gfer	ENSG00000127554	GFER	165.446	0.682708	0.986902	0.986902	157.294	0.0699553	0.999983	-0.00913419	-0.155233	157.295	0.0919718	0.999744	0.101948	-0.31094
ENSDARG00000092731	mhc1uka			37.6237	0.963384	0.998996	0.998996	36.252	0.0699618	0.999983	-0.417717	0.173457	36.2533	0.344575	0.999744	0.366892	0.0851183
ENSDARG00000098528	rtn4rl1b	ENSG00000185924	RTN4RL1	135.183	0.0932779	0.871985	0.871985	136.724	0.0700355	0.999983	0.109801	0.101816	136.725	0.922616	0.999744	0.0764559	0.104212
ENSDARG00000054300	dhrs1	ENSG00000157379	DHRS1	505.327	0.897054	0.993852	0.993852	538.565	0.0701224	0.999983	0.0176999	0.255326	538.556	0.79824	0.999744	0.179387	0.171718
ENSDARG00000016835	tcirg1a	ENSG00000110719	TCIRG1	135.131	0.0588093	0.857715	0.857715	136.526	0.07016	0.999983	0.163316	0.164547	136.525	0.569688	0.999744	0.116419	0.198583
ENSDARG00000044672	parapinopsinb			42.2124	0.189413	0.92276	0.92276	45.4886	0.0701675	0.999983	0.200541	-0.218664	45.4897	0.38862	0.999744	0.256346	-0.0932953
ENSDARG00000010384	lpar5a	ENSG00000184574	LPAR5	9.37594	0.521016	0.971194	0.971194	9.68005	0.0703433	0.999983	-0.102774	0.351567	9.68023	0.180978	0.999744	0.291158	0.318257
ENSDARG00000010918	nprl3	ENSG00000103148	NPRL3	92.9655	0.0683393	0.857715	0.857715	88.2141	0.0703511	0.999983	0.11223	-0.0602744	88.2137	0.834839	0.999744	0.107994	-0.0370175
ENSDARG00000000068	slc9a3r1a	ENSG00000109062	SLC9A3R1	109.393	0.279793	0.949915	0.949915	101.991	0.0703788	0.999983	-0.245258	-0.253204	101.992	0.562166	0.999744	0.18042	-0.169367
ENSDARG00000017813	pigs	ENSG00000087111	PIGS	226	0.911712	0.994536	0.994536	223.695	0.0704162	0.999983	0.0423467	-0.0690349	223.695	0.620965	0.999744	0.0691383	-0.113048
ENSDARG00000105394	gemin6	ENSG00000152147	GEMIN6	71.7236	0.639715	0.981434	0.981434	70.7503	0.0704493	0.999983	0.0399421	-0.180982	70.7503	0.300867	0.999744	0.139326	-0.245939
ENSDARG00000078452	hmox2b	ENSG00000103415	HMOX2	72.3791	0.0132435	0.764187	0.764187	74.1267	0.070569	0.999983	-0.19554	-0.0784328	74.1264	0.471565	0.999744	0.123242	0.0263578
ENSDARG00000007804	gas6	ENSG00000183087	GAS6	249.872	0.0746705	0.857715	0.857715	250.613	0.070726	0.999983	-0.0311235	-0.108545	250.613	0.303337	0.999744	0.0690523	-0.130425
ENSDARG00000099331	CABZ01064859.1			108.818	0.185437	0.921124	0.921124	111.462	0.0709365	0.999983	0.165592	0.0989553	111.461	0.671741	0.999744	0.104701	0.124594
ENSDARG00000091029	phox2bb	ENSG00000109132	PHOX2B	55.6024	0.0873316	0.865958	0.865958	52.5123	0.0709466	0.999983	0.0637116	0.405222	52.5123	0.514847	0.999744	0.272518	0.185379
ENSDARG00000099900	twnk	ENSG00000107815	TWNK	47.9741	0.161425	0.916374	0.916374	47.8022	0.0709576	0.999983	-0.0218095	-0.190585	47.8025	0.110913	0.999744	0.120884	-0.0150816
ENSDARG00000112110	sardh			13.5913	0.42022	0.96607	0.96607	13.9879	0.0710343	0.999983	0.0107128	0.480293	13.988	0.287908	0.999744	0.346378	0.571619
ENSDARG00000017571	mccc2	ENSG00000131844	MCCC2	465.441	0.768542	0.989693	0.989693	466.485	0.0710875	0.999983	0.0367003	-0.0391972	466.486	0.31406	0.999744	0.0458349	-0.0783003
ENSDARG00000074118	ftr12			9.01459	0.314085	0.954525	0.954525	10.1113	0.0710962	0.999983	0.268716	0.633157	10.1114	0.0384208	0.999744	0.375414	-0.0568913
ENSDARG00000059887	eral1	ENSG00000132591	ERAL1	168.699	0.122354	0.897484	0.897484	169.739	0.0711561	0.999983	0.0383983	0.117361	169.74	0.971258	0.999744	0.0746381	0.106916
ENSDARG00000015201	pcmt	ENSG00000120265	PCMT1	727.536	0.79444	0.991457	0.991457	696.544	0.0713328	0.999983	-0.0842113	-0.130833	696.546	0.329934	0.999744	0.0816542	-0.216827
ENSDARG00000043474	atp2b3a	ENSG00000132681	ATP1A4	2284.38	0.879665	0.993852	0.993852	2206.48	0.0713519	0.999983	-0.0597914	-0.109442	2206.48	0.312643	0.999744	0.0672883	-0.0451718
ENSDARG00000045414	elovl2	ENSG00000197977	ELOVL2	127.021	0.123045	0.898965	0.898965	123.835	0.0714279	0.999983	-0.131615	-0.231293	123.837	0.447047	0.999744	0.144315	-0.109692
ENSDARG00000099544	si:dkey-165b20.3			6.20495	0.434086	0.96607	0.96607	7.56115	0.0715677	0.999983	0.808259	0.422194	7.56112	0.416822	0.999744	0.508412	0.825853
ENSDARG00000109832	tmem230a			113.898	0.629116	0.98106	0.98106	113.045	0.0716851	0.999983	0.100945	-0.383816	113.046	0.676756	0.999744	0.313826	-0.290605
ENSDARG00000013822	anapc16	ENSG00000166295	ANAPC16	719.219	0.134264	0.905451	0.905451	731.206	0.0717478	0.999983	0.134467	0.0802622	731.206	0.30686	0.999744	0.0829889	-0.0100601
ENSDARG00000060501	dpcd	ENSG00000166171	DPCD	85.2819	0.704335	0.988768	0.988768	92.8993	0.0717688	0.999983	0.214643	0.231228	92.8993	0.821619	0.999744	0.161239	0.172118
ENSDARG00000039466	hnrnph3	ENSG00000096746	HNRNPH3	94.4414	0.467451	0.967494	0.967494	97.1576	0.0717726	0.999983	0.054603	0.224343	97.1578	0.675777	0.999744	0.147628	0.186361
ENSDARG00000111083	tub			47.487	0.315834	0.954914	0.954914	45.0307	0.0717779	0.999983	-0.746469	-2.79438	45.0316	6.77598e-05	0.853808	1.17053	-0.640173
ENSDARG00000036481	tcn2	ENSG00000185339	TCN2	195.565	0.505309	0.969957	0.969957	202.856	0.0718027	0.999983	0.062673	0.189343	202.854	0.970952	0.999744	0.121886	0.191025
ENSDARG00000041911	si:ch211-245h14.1			15.8057	0.266331	0.946049	0.946049	15.058	0.071835	0.999983	-0.169618	0.331799	15.0577	0.182597	0.999744	0.329029	0.703712
ENSDARG00000109973	arhgap12b			138.335	0.41367	0.96607	0.96607	145.781	0.0718949	0.999983	0.16	0.190567	145.779	0.606365	0.999744	0.127938	0.108718
ENSDARG00000017086	asb12a	ENSG00000198881	ASB12	84.6576	0.223781	0.933717	0.933717	88.2084	0.0719822	0.999983	-0.0800816	0.0987322	88.2089	0.837851	0.999744	0.112649	0.0715258
ENSDARG00000070721	vdrb	ENSG00000111424	VDR	23.2334	0.266218	0.946049	0.946049	26.2074	0.0721475	0.999983	0.332981	0.429587	26.2066	0.933491	0.999744	0.276911	0.420802
ENSDARG00000098600	pithd1	ENSG00000057757	PITHD1	127.899	0.667254	0.985887	0.985887	121.467	0.0722678	0.999983	0.0596696	-0.244397	121.469	0.21526	0.999744	0.192474	-0.485583
ENSDARG00000078802	rnf111	ENSG00000157450	RNF111	162.197	0.0253887	0.822794	0.822794	162.793	0.0722725	0.999983	0.10708	0.0704468	162.794	0.844833	0.999744	0.068825	0.0816518
ENSDARG00000062085	tkfc	ENSG00000149476	TKFC	219.276	0.00885336	0.723239	0.723239	231.503	0.0722769	0.999983	0.060747	-0.143261	231.501	0.988531	0.999744	0.130647	-0.148237
ENSDARG00000036189	spata4	ENSG00000150628	SPATA4	33.9764	0.985045	0.998996	0.998996	35.2057	0.0723147	0.999983	0.2255	-0.0716851	35.2056	0.283078	0.999744	0.189183	-0.178169
ENSDARG00000079263	si:dkeyp-2e4.2	ENSG00000198816; ENSG00000167394; ENSG00000218891	ZNF358; ZNF668; ZNF579	12.4817	0.61299	0.980095	0.980095	12.3603	0.0723436	0.999983	-0.325842	0.132045	12.3602	0.448515	0.999744	0.296049	-0.0229773
ENSDARG00000110656	slc31a1			48.317	0.494469	0.969491	0.969491	44.4867	0.0724342	0.999983	-0.399546	-0.174305	44.4876	0.951881	0.999744	0.253641	-0.136748
ENSDARG00000075211	chd7	ENSG00000171316	CHD7	183.742	0.186947	0.921124	0.921124	165.424	0.0724503	0.999983	0.0174345	-0.153631	165.426	0.283376	0.999744	0.114026	-0.063123
ENSDARG00000096971	si:dkey-206p8.1			103.766	0.0148186	0.777076	0.777076	97.6042	0.0725079	0.999983	0.117403	-0.0761867	97.6058	0.0553678	0.999744	0.114566	-0.263759
ENSDARG00000113363	CU571384.1	ENSG00000211791; ENSG00000211788; ENSG00000211779; ENSG00000277734; ENSG00000211816; ENSG00000211817; ENSG00000211797; ENSG00000211812; ENSG00000211784; ENSG00000211801; ENSG00000211805; ENSG00000211813; ENSG00000259092	TRAV13-2; TRAV13-1; TRAV5; TRAC; TRAV38-1; TRAV38-2DV8; TRAV17; TRAV26-2; TRAV10; TRAV21; TRAV24; TRAV34; TRAV30	51.276	0.00369678	0.667703	0.667703	48.0505	0.0726119	0.999983	0.733307	1.01798	48.0505	0.500105	0.999744	0.621799	1.30348
ENSDARG00000008454	cpeb1b	ENSG00000260836; ENSG00000214575	AC245033.1; CPEB1	23.3576	0.635417	0.981208	0.981208	25.2266	0.0726775	0.999983	0.303346	0.0903703	25.2268	0.420149	0.999744	0.195377	-0.0481392
ENSDARG00000111319	synj1			94.5218	0.0759402	0.857715	0.857715	94.961	0.0727165	0.999983	0.164276	0.242438	94.9612	0.0148178	0.999744	0.14447	0.533561
ENSDARG00000002240	psmb6	ENSG00000142507	PSMB6	833.016	0.126058	0.900573	0.900573	855.231	0.0727541	0.999983	0.161389	0.137406	855.221	0.374459	0.999744	0.107094	0.0399293
ENSDARG00000067913	ints9	ENSG00000104299	INTS9	98.3337	0.0295261	0.830403	0.830403	98.4561	0.0727749	0.999983	0.12931	0.0957992	98.456	0.580225	0.999744	0.0841579	0.0715801
ENSDARG00000040004	si:ch211-244a23.1	ENSG00000205038	PKHD1L1	11.6297	0.0644722	0.857715	0.857715	12.1699	0.0727804	0.999983	0.692674	0.644166	12.17	0.956347	0.999744	0.470811	0.737676
ENSDARG00000114323	zcchc4			15.8675	0.357656	0.9634	0.9634	11.796	0.0727894	0.999983	-1.27099	-0.768761	11.7955	0.844964	0.999744	0.812903	-1.09255
ENSDARG00000028523	inip	ENSG00000148153	INIP	174.566	0.296764	0.953651	0.953651	173.396	0.0728219	0.999983	0.00288187	-0.174787	173.396	0.752298	0.999744	0.125767	-0.242305
ENSDARG00000062019	rufy2	ENSG00000204130	RUFY2	360.594	0.158984	0.916374	0.916374	367.208	0.072827	0.999983	0.118451	0.106819	367.208	0.496136	0.999744	0.0808356	0.0748966
ENSDARG00000037517	slc35c2	ENSG00000080189	SLC35C2	32.6061	0.430282	0.96607	0.96607	35.4216	0.0729566	0.999983	-0.0512287	0.200599	35.4217	0.961483	0.999744	0.173861	0.235054
ENSDARG00000010434	clu	ENSG00000120885	CLU	3375.48	0.0560905	0.857715	0.857715	3517.93	0.0729915	0.999983	0.00216371	-0.184666	3517.99	0.031458	0.999744	0.125122	-0.317398
ENSDARG00000111035	BX510940.2			13.6413	0.381515	0.966053	0.966053	11.9313	0.0729926	0.999983	-0.199949	-0.750915	11.9313	0.433096	0.999744	0.460855	-0.332338
ENSDARG00000104263	CABZ01055365.1	ENSG00000184922	FMNL1	17.7456	0.14142	0.911436	0.911436	17.8386	0.0729965	0.999983	0.022359	1.12645	17.8373	0.721717	0.999744	0.817682	1.59617
ENSDARG00000013453	tdrd9	ENSG00000156414	TDRD9	7.61801	0.190267	0.92276	0.92276	8.50831	0.0731	0.999983	0.55178	0.512021	8.50824	0.270578	0.999744	0.377853	0.23167
ENSDARG00000009783	dirc2	ENSG00000138463	DIRC2	245.144	0.209324	0.927829	0.927829	249.096	0.0732195	0.999983	0.0522462	0.131899	249.097	0.370482	0.999744	0.0828611	0.0508979
ENSDARG00000076251	irf3	ENSG00000126456	IRF3	8.51128	0.862132	0.993852	0.993852	10.2587	0.0732364	0.999983	0.0398035	0.677881	10.2588	0.218384	0.999744	0.481582	0.480544
ENSDARG00000079440	coro2ba	ENSG00000103647	CORO2B	370.067	0.170635	0.916374	0.916374	377.731	0.0733743	0.999983	0.169598	0.208746	377.732	0.0990735	0.999744	0.13325	0.409201
ENSDARG00000102308	ttc39c	ENSG00000168234	TTC39C	337.195	0.00158327	0.501246	0.501246	339.854	0.073375	0.999983	-0.114208	-0.0843591	339.855	0.609649	0.999744	0.0748137	-0.134961
ENSDARG00000039229	cep78	ENSG00000148019	CEP78	20.686	0.54726	0.971194	0.971194	21.7427	0.0735819	0.999983	0.041135	0.278169	21.7424	0.871492	0.999744	0.191959	0.235272
ENSDARG00000076833	atp1b1b	ENSG00000143153	ATP1B1	3658.97	0.00676424	0.716348	0.716348	3786.86	0.0735904	0.999983	0.0177676	-0.117484	3786.87	0.947781	0.999744	0.0924715	-0.13845
ENSDARG00000040133	ackr4b	ENSG00000129048	ACKR4	63.1758	0.0649787	0.857715	0.857715	63.5927	0.0736043	0.999983	-0.214003	-0.0267998	63.5933	0.807425	0.999744	0.148779	-0.0883419
ENSDARG00000091320	nlrc6			70.0005	0.304252	0.953651	0.953651	65.2142	0.0737371	0.999983	-0.430286	-0.217642	65.2145	0.838117	0.999744	0.271311	-0.2001
ENSDARG00000023309	spryd4	ENSG00000176422	SPRYD4	190.083	0.230306	0.933768	0.933768	195.628	0.073778	0.999983	0.0887753	0.207047	195.627	0.761791	0.999744	0.13187	0.256563
ENSDARG00000028845	calcr	ENSG00000004948	CALCR	127.137	0.449406	0.96607	0.96607	124.357	0.0738744	0.999983	-0.125563	-0.0654967	124.358	0.798088	0.999744	0.0804498	-0.0700211
ENSDARG00000078404	cdh26.1	ENSG00000124215	CDH26	16.4104	0.284586	0.95134	0.95134	15.6011	0.0741984	0.999983	-0.202248	0.40587	15.6019	0.714238	0.999744	0.401859	0.462911
ENSDARG00000037122	TENM2	ENSG00000145934	TENM2	150.207	0.45495	0.966662	0.966662	152.259	0.074215	0.999983	0.201987	-0.00818207	152.261	0.24391	0.999744	0.1485	0.157594
ENSDARG00000039299	rdh14a	ENSG00000240857	RDH14	157.274	0.815169	0.991457	0.991457	166.263	0.0743587	0.999983	0.0908809	0.132447	166.264	0.473701	0.999744	0.0846744	0.0668666
ENSDARG00000041041	cxcr3.2			22.9439	0.379423	0.966053	0.966053	27.0898	0.074431	0.999983	0.075639	0.401703	27.0895	0.0530795	0.999744	0.255047	0.101542
ENSDARG00000041980	calhm6	ENSG00000188820	CALHM6	8.3728	0.342692	0.959996	0.959996	9.23277	0.0745089	0.999983	0.228604	0.543746	9.23259	0.883629	0.999744	0.354073	0.576419
ENSDARG00000070702	s100v2	ENSG00000189171	S100A13	105.841	0.699783	0.988768	0.988768	98.8824	0.0745163	0.999983	-0.508986	0.0614457	98.884	0.71871	0.999744	0.383426	-0.142868
ENSDARG00000099989	creld1a	ENSG00000163703	CRELD1	59.0995	0.472417	0.96893	0.96893	56.8314	0.0745253	0.999983	0.0105457	-0.352537	56.8311	0.496844	0.999744	0.253453	-0.149411
ENSDARG00000054271	cdkn1bb	ENSG00000111276	CDKN1B	352.542	0.342526	0.959996	0.959996	365.885	0.0746594	0.999983	0.115245	0.13735	365.884	0.535248	0.999744	0.0919261	0.0757042
ENSDARG00000039243	zgc:152791			24.7003	0.15972	0.916374	0.916374	25.3417	0.0747651	0.999983	-0.0913498	1.09277	25.3416	0.276527	0.999744	0.856234	1.0302
ENSDARG00000113387	galns			7.05709	0.0748884	0.857715	0.857715	10.0039	0.074824	0.999983	1.38185	2.15175	10.0026	0.360322	0.999744	1.2972	2.6297
ENSDARG00000062501	hhipl1			384.94	0.053144	0.857715	0.857715	388.995	0.0748548	0.999983	-0.136803	0.00967245	388.995	0.67439	0.999744	0.102939	0.0139565
ENSDARG00000099511	CABZ01034698.2			98.6744	0.0312793	0.83871	0.83871	98.2159	0.0748848	0.999983	0.336374	0.618438	98.2123	0.50675	0.999744	0.386237	0.8174
ENSDARG00000113389	cxcl11.7			6.34992	0.610958	0.979941	0.979941	16.3286	0.0748934	0.999983	0.151308	1.92571	16.3283	0.953432	0.999744	1.33434	2.21189
ENSDARG00000059123	plcd1a	ENSG00000187091	PLCD1	10.4595	0.260472	0.944964	0.944964	9.61401	0.0749089	0.999983	-0.274773	0.366311	9.61466	0.267394	0.999744	0.409545	0.807142
ENSDARG00000071217	hs6st3a	ENSG00000185352	HS6ST3	63.202	0.541443	0.971194	0.971194	55.2158	0.0749758	0.999983	-0.237714	-0.231714	55.216	0.843658	0.999744	0.174574	-0.160415
ENSDARG00000060027	nom1	ENSG00000146909	NOM1	88.7246	0.583098	0.97601	0.97601	89.9532	0.0749839	0.999983	0.136021	-0.0133574	89.9531	0.0542999	0.999744	0.101321	0.151719
ENSDARG00000097238	hbba1	ENSG00000213931	HBE1	8381.46	0.00829748	0.723239	0.723239	8846.33	0.0750331	0.999983	0.587627	0.362482	8846.13	0.711616	0.999744	0.367731	0.574872
ENSDARG00000007250	use1	ENSG00000053501	USE1	130.794	0.368609	0.96475	0.96475	132.328	0.0751946	0.999983	0.131303	0.0110403	132.328	0.477722	0.999744	0.0921794	0.0739227
ENSDARG00000041203	drap1	ENSG00000175550	DRAP1	517.083	0.684121	0.987103	0.987103	492.828	0.0753025	0.999983	-0.0737852	-0.167325	492.828	0.575776	0.999744	0.105193	-0.197667
ENSDARG00000059322	topbp1	ENSG00000163781	TOPBP1	45.7608	0.468462	0.967494	0.967494	45.3916	0.0753364	0.999983	0.14044	-0.0408712	45.3915	0.28273	0.999744	0.117983	0.0728356
ENSDARG00000024317	trap1	ENSG00000126602	TRAP1	197.491	0.238061	0.937694	0.937694	198.45	0.0754674	0.999983	0.0185062	-0.0806136	198.451	0.165356	0.999744	0.0645501	-0.134052
ENSDARG00000086665	si:dkey-175g6.2			528.719	0.00530805	0.700606	0.700606	533.71	0.0754792	0.999983	-0.108435	-0.165296	533.704	0.52326	0.999744	0.105717	-0.153478
ENSDARG00000020623	baxa	ENSG00000087088	BAX	164.373	0.96714	0.998996	0.998996	167.625	0.075526	0.999983	-0.0205601	0.0984017	167.626	0.742128	0.999744	0.0795647	0.0623957
ENSDARG00000099106	afmid	ENSG00000183077	AFMID	236.263	0.654242	0.985872	0.985872	249.551	0.0755911	0.999983	0.146954	0.165204	249.55	0.970953	0.999744	0.115281	0.169114
ENSDARG00000111932	gjd2b			29.1758	0.811642	0.991457	0.991457	27.5575	0.0756368	0.999983	0.220108	-0.406534	27.5572	0.87105	0.999744	0.39289	-0.260413
ENSDARG00000056477	ccdc125			24.2832	0.283943	0.95134	0.95134	19.6626	0.0757425	0.999983	-0.733261	-0.978581	19.6629	0.928829	0.999744	0.651576	-1.00254
ENSDARG00000052903	rtkn2b			18.136	0.14033	0.911436	0.911436	19.735	0.0758077	0.999983	0.216589	-0.303584	19.7354	0.790118	0.999744	0.327032	-0.201521
ENSDARG00000063169	ubn1	ENSG00000118900	UBN1	280.427	0.229601	0.933768	0.933768	272.103	0.0761507	0.999983	-0.117391	-0.112294	272.105	0.264624	0.999744	0.08331	-0.0600423
ENSDARG00000054448	kif1c	ENSG00000129250	KIF1C	84.7089	0.423143	0.96607	0.96607	77.2547	0.0761618	0.999983	-0.338025	0.167896	77.2542	0.720451	0.999744	0.323199	-0.00509173
ENSDARG00000036109	mtx1b	ENSG00000173171	MTX1	82.1301	0.734723	0.989119	0.989119	80.1536	0.0763042	0.999983	0.0611433	-0.122559	80.1536	0.112377	0.999744	0.111823	0.0442444
ENSDARG00000027611	cavin2a	ENSG00000168497	CAVIN2	28.3589	0.564278	0.974221	0.974221	27.6097	0.0764597	0.999983	-0.215531	0.271294	27.6104	0.813064	0.999744	0.314439	0.392674
ENSDARG00000044982	dhrs3a	ENSG00000162496	DHRS3	32.0216	0.40769	0.96607	0.96607	31.5383	0.0764857	0.999983	-0.29631	0.0288022	31.5382	0.951375	0.999744	0.228274	0.0743805
ENSDARG00000110661	ranbp10			103.529	0.790971	0.991457	0.991457	95.0224	0.0765137	0.999983	-0.21013	-0.211522	95.0235	0.873866	0.999744	0.156101	-0.268403
ENSDARG00000090106	slc17a7b	ENSG00000104888	SLC17A7	17.4461	0.0059953	0.716348	0.716348	16.9707	0.0766091	0.999983	0.37907	0.182797	16.9709	0.611531	0.999744	0.24023	0.0180769
ENSDARG00000098233	tiam2b	ENSG00000146426	TIAM2	16.2772	0.307325	0.953857	0.953857	14.4829	0.0766288	0.999983	-0.289663	0.125453	14.4828	0.589018	0.999744	0.269618	0.289518
ENSDARG00000052374	faf2	ENSG00000113194	FAF2	292.606	0.281065	0.951274	0.951274	296.538	0.0766326	0.999983	0.0646795	0.0857913	296.536	0.299441	0.999744	0.0558064	0.0399818
ENSDARG00000100524	abca3b	ENSG00000167972	ABCA3	345.254	0.395657	0.966065	0.966065	346.544	0.0766442	0.999983	0.0797655	0.0206843	346.546	0.72286	0.999744	0.0532045	0.0478497
ENSDARG00000101661	ulk3	ENSG00000140474	ULK3	69.8584	0.0315691	0.83871	0.83871	70.5258	0.0766624	0.999983	0.148765	0.220407	70.5259	0.449326	0.999744	0.141856	0.106162
ENSDARG00000071437	ptprc			50.9372	0.252081	0.944964	0.944964	49.3918	0.0767011	0.999983	-0.0859138	0.195869	49.3922	0.041002	0.999744	0.171436	0.0108466
ENSDARG00000054609	slco2b1	ENSG00000137491	SLCO2B1	71.6517	0.226597	0.933768	0.933768	74.1602	0.076711	0.999983	0.119984	0.280373	74.1615	0.851794	0.999744	0.180503	0.318645
ENSDARG00000062195	fbxo31	ENSG00000103264	FBXO31	72.1891	0.143119	0.911923	0.911923	75.9215	0.0768517	0.999983	0.45102	0.160388	75.9223	0.570787	0.999744	0.288344	0.362876
ENSDARG00000078520	zgc:113921	ENSG00000166130	IKBIP	38.7337	0.177003	0.918597	0.918597	40.4647	0.0769797	0.999983	0.127243	0.315568	40.4642	0.970253	0.999744	0.202807	0.306943
ENSDARG00000102587	mios	ENSG00000164654	MIOS	68.79	0.888915	0.993852	0.993852	66.6117	0.0770391	0.999983	-0.00397439	-0.139431	66.6119	0.596457	0.999744	0.0955406	-0.20864
ENSDARG00000079175	si:ch211-79k12.1	ENSG00000204305	AGER	24.986	0.0383829	0.85072	0.85072	21.6598	0.0771104	0.999983	-0.0495708	0.430731	21.6603	0.496012	0.999744	0.340105	0.292005
ENSDARG00000111668	hhip			46.7337	0.0167162	0.782809	0.782809	46.62	0.0771525	0.999983	0.386759	0.296655	46.6205	0.437591	0.999744	0.251029	0.0698596
ENSDARG00000100136	dcp1a	ENSG00000272886	DCP1A	120.831	0.975822	0.998996	0.998996	125.246	0.0773425	0.999983	0.0176336	0.121007	125.246	0.677621	0.999744	0.0830115	0.127318
ENSDARG00000016058	fibpa	ENSG00000172500	FIBP	930.858	0.928009	0.994986	0.994986	955.328	0.077477	0.999983	0.00642799	0.112794	955.322	0.232525	0.999744	0.0786808	0.0319362
ENSDARG00000039022	stk25b	ENSG00000115694	STK25	768.578	0.739114	0.989119	0.989119	761.915	0.0775449	0.999983	0.00805459	-0.0561621	761.914	0.685387	0.999744	0.0437281	-0.0531585
ENSDARG00000112024	LO017821.1			376.663	0.70535	0.988768	0.988768	396.005	0.0776125	0.999983	0.0277139	0.143687	396.01	0.151664	0.999744	0.0946862	0.272365
ENSDARG00000068629	cd151l	ENSG00000177697	CD151	61.2273	0.421595	0.96607	0.96607	57.2442	0.0777365	0.999983	-0.305884	-0.176824	57.2451	0.107098	0.999744	0.187596	-0.455207
ENSDARG00000077044	arl6ip5a	ENSG00000144746	ARL6IP5	29.5083	0.190985	0.92276	0.92276	29.3381	0.0777674	0.999983	0.238292	0.00385627	29.3381	0.207545	0.999744	0.174878	0.167135
ENSDARG00000045658	msrb3	ENSG00000174099	MSRB3	124.241	0.576723	0.975021	0.975021	114.307	0.077769	0.999983	-0.2454	-0.216622	114.307	0.144913	0.999744	0.165849	-0.0878686
ENSDARG00000025189	cpne8	ENSG00000100884	CPNE6	53.0553	0.281266	0.951274	0.951274	51.0688	0.0778012	0.999983	-0.0862635	-0.228664	51.0692	0.426229	0.999744	0.140359	-0.102139
ENSDARG00000040277	fbxo32	ENSG00000156804	FBXO32	56.0789	0.0419862	0.857715	0.857715	54.9933	0.0779528	0.999983	0.359054	0.152193	54.9931	0.0843913	0.999744	0.215342	-0.0636379
ENSDARG00000005915	tcf3a	ENSG00000071564	TCF3	76.6558	0.226716	0.933768	0.933768	76.3214	0.077996	0.999983	0.175231	-0.0381233	76.3214	0.179666	0.999744	0.139669	-0.211367
ENSDARG00000061437	inpp5f	ENSG00000198825	INPP5F	168.725	0.322636	0.95708	0.95708	169.852	0.0780062	0.999983	-0.0705639	0.0313973	169.852	0.494904	0.999744	0.0658156	0.0853837
ENSDARG00000099635	akap8l	ENSG00000011243	AKAP8L	1499	0.0127777	0.764187	0.764187	1478.86	0.0780459	0.999983	0.0845577	0.0349172	1478.86	0.962391	0.999744	0.054497	0.0262176
ENSDARG00000113143	ckmt1			1703.51	0.349487	0.961926	0.961926	1520.41	0.0780538	0.999983	-0.515987	-0.302893	1520.4	0.589579	0.999744	0.328344	-0.497589
ENSDARG00000073870	gdpd2	ENSG00000130055	GDPD2	200.753	0.00969367	0.732172	0.732172	203.325	0.0781321	0.999983	-0.132842	-0.164001	203.324	0.625646	0.999744	0.111504	-0.157787
ENSDARG00000035605	tchp			104.856	0.65626	0.985887	0.985887	105.858	0.0782317	0.999983	-0.0373862	0.103785	105.858	0.472813	0.999744	0.0925601	0.0569121
ENSDARG00000016815	casc1	ENSG00000118307	CASC1	16.0559	0.364883	0.9634	0.9634	14.5934	0.0782488	0.999983	-0.323524	-0.436814	14.5934	0.375325	0.999744	0.277412	-0.66736
ENSDARG00000003270	dhps	ENSG00000095059; ENSG00000285589	DHPS; AC010422.8	363.746	0.501899	0.969491	0.969491	366.729	0.0784239	0.999983	-0.00538027	0.0970572	366.731	0.541497	0.999744	0.0736804	0.0445978
ENSDARG00000044601	rtn4a	ENSG00000115310	RTN4	1330.96	0.282209	0.95134	0.95134	1322.78	0.078448	0.999983	-0.009727	-0.160526	1322.78	0.863805	0.999744	0.114033	-0.193712
ENSDARG00000006990	creld1b	ENSG00000163703	CRELD1	357.996	0.25377	0.944964	0.944964	352.861	0.0784484	0.999983	0.0733435	-0.0337058	352.861	0.336869	0.999744	0.0686491	0.0123235
ENSDARG00000113436	mta3			119.028	0.162759	0.916374	0.916374	125.071	0.0784736	0.999983	0.419311	0.236986	125.069	0.931577	0.999744	0.267681	0.227915
ENSDARG00000056794	zgc:110197			34.4071	0.204505	0.92707	0.92707	32.9742	0.0786833	0.999983	-0.197646	-0.341383	32.9741	0.835913	0.999744	0.21803	-0.321987
ENSDARG00000018404	krt18a.1			392.634	0.0825649	0.859109	0.859109	395.802	0.0787466	0.999983	-0.153284	-0.0615311	395.807	0.40211	0.999744	0.0971179	-0.0869978
ENSDARG00000056410	fdx1			508.877	0.548712	0.971194	0.971194	509.35	0.0788205	0.999983	-0.0382015	0.0977846	509.348	0.294308	0.999744	0.0880227	0.0146111
ENSDARG00000036848	slc43a2a	ENSG00000167703	SLC43A2	195.36	0.136018	0.906818	0.906818	185.523	0.0788634	0.999983	-0.266773	-0.308139	185.522	0.99928	0.99976	0.215246	-0.313455
ENSDARG00000056690	mtmr1a	ENSG00000063601	MTMR1	516.629	0.240809	0.938271	0.938271	514.751	0.0789599	0.999983	0.0500701	0.102104	514.751	0.716546	0.999744	0.0653947	0.139244
ENSDARG00000060901	trim62	ENSG00000116525	TRIM62	103.313	0.900755	0.993852	0.993852	96.8081	0.0789923	0.999983	-0.103336	-0.163091	96.8083	0.558383	0.999744	0.104914	-0.0881954
ENSDARG00000102332	spint1a	ENSG00000158901; ENSG00000243543; ENSG00000149651; ENSG00000120256; ENSG00000249139; ENSG00000101448; ENSG00000166145	WFDC8; WFDC6; SPINT4; LRP11; EPPIN-WFDC6; EPPIN; SPINT1	265.741	0.0481452	0.857715	0.857715	266.208	0.0790135	0.999983	0.0642692	0.109484	266.209	0.33871	0.999744	0.0695338	0.172016
ENSDARG00000089860	atxn7l1	ENSG00000146776	ATXN7L1	79.9116	0.0166466	0.782809	0.782809	79.6816	0.0791783	0.999983	0.12617	0.17105	79.6817	0.800578	0.999744	0.113038	0.222386
ENSDARG00000045510	tbc1d22a	ENSG00000054611	TBC1D22A	63.1466	0.207634	0.927409	0.927409	64.8849	0.079222	0.999983	0.137885	0.139247	64.8849	0.797939	0.999744	0.101528	0.174079
ENSDARG00000101757	si:dkey-27n6.4			12.7452	0.70401	0.988768	0.988768	13.2131	0.0795115	0.999983	0.322951	-0.0783108	13.2132	0.489378	0.999744	0.268432	-0.0793104
ENSDARG00000074265	dzip1l	ENSG00000158163	DZIP1L	12.4084	0.0215777	0.793843	0.793843	11.9454	0.0796685	0.999983	-0.507192	-0.533616	11.9449	0.996091	0.999744	0.395108	-0.525397
ENSDARG00000074675	pan2	ENSG00000135473	PAN2	140.673	0.0480965	0.857715	0.857715	140.614	0.0797618	0.999983	0.104051	0.0748808	140.614	0.937088	0.999744	0.0685243	0.0628284
ENSDARG00000014676	bckdhb	ENSG00000083123	BCKDHB	516.978	0.0413718	0.857715	0.857715	516.911	0.0798124	0.999983	0.114752	0.227101	516.911	0.759226	0.999744	0.145291	0.192873
ENSDARG00000079128	becn1	ENSG00000126581; ENSG00000196289	BECN1; BECN2	258.709	0.754768	0.989119	0.989119	268.734	0.0798127	0.999983	0.113657	0.0318086	268.733	0.985364	0.999744	0.0760503	0.0374844
ENSDARG00000101989	thrap3a	ENSG00000054118	THRAP3	17.4917	0.626806	0.981041	0.981041	14.4073	0.0799149	0.999983	-0.437951	-0.825538	14.4072	0.13833	0.999744	0.502093	-1.02197
ENSDARG00000031161	nr1d4a			43.8961	0.753494	0.989119	0.989119	48.9293	0.0800296	0.999983	0.204745	0.227511	48.9293	0.422893	0.999744	0.158147	0.279687
ENSDARG00000021443	zfp36l1b	ENSG00000185650	ZFP36L1	213.526	0.716754	0.988866	0.988866	211.164	0.0801155	0.999983	-0.0599979	0.0441722	211.165	0.875702	0.999744	0.0666805	0.0263753
ENSDARG00000115545	clec19a	ENSG00000261210	CLEC19A	62.4594	0.120705	0.896189	0.896189	58.2655	0.080144	0.999983	-0.373879	-0.555478	58.265	0.587697	0.999744	0.360359	-0.81855
ENSDARG00000019998	slc30a7	ENSG00000162695	SLC30A7	127.981	0.62389	0.981041	0.981041	127.337	0.0802038	0.999983	-0.0960679	0.028316	127.337	0.135138	0.999744	0.0808066	-0.0669134
ENSDARG00000104256	bco1	ENSG00000135697	BCO1	9.95718	0.141164	0.911436	0.911436	9.92718	0.0804431	0.999983	-0.500314	-0.0783363	9.92707	0.628513	0.999744	0.345658	-0.0198382
ENSDARG00000055292	atg9b	ENSG00000181652	ATG9B	73.0342	0.185258	0.921124	0.921124	73.2975	0.0804629	0.999983	0.00949043	0.143148	73.2974	0.724438	0.999744	0.103449	0.195764
ENSDARG00000035873	fjx1	ENSG00000179431	FJX1	186.436	0.0927232	0.871985	0.871985	182.981	0.0804629	0.999983	-0.201241	-0.12728	182.981	0.0579382	0.999744	0.124983	0.0692106
ENSDARG00000099825	zgc:174944			30.8293	0.343738	0.959996	0.959996	26.9219	0.0807871	0.999983	-0.434863	-0.551697	26.9223	0.300561	0.999744	0.363537	-0.794328
ENSDARG00000074262	nck1a	ENSG00000158092	NCK1	121.374	0.000703654	0.395016	0.395016	124.821	0.0807885	0.999983	-0.183994	-0.10707	124.82	0.396154	0.999744	0.117369	-0.172962
ENSDARG00000026908	tmed2	ENSG00000086598	TMED2	763.937	0.0734733	0.857715	0.857715	752.914	0.0809419	0.999983	-0.0576016	-0.123312	752.918	0.945748	0.999744	0.0794498	-0.128684
ENSDARG00000078801	msantd1	ENSG00000188981	MSANTD1	37.9521	0.153052	0.916374	0.916374	35.3218	0.0809763	0.999983	-0.168186	0.0709182	35.3218	0.709172	0.999744	0.156416	0.049864
ENSDARG00000104468	si:dkeyp-107f9.4			41.608	0.329183	0.95897	0.95897	40.0725	0.0810557	0.999983	-0.167894	0.516958	40.0704	0.793272	0.999744	0.4631	0.724712
ENSDARG00000062830	tent5d	ENSG00000174016	TENT5D	73.6539	0.279276	0.949518	0.949518	69.4107	0.0812437	0.999983	-0.254305	-0.211135	69.4095	0.95825	0.999744	0.178177	-0.18587
ENSDARG00000045594	shisal1a	ENSG00000138944	SHISAL1	102.565	0.4842	0.969347	0.969347	97.6802	0.0812751	0.999983	-0.139251	-0.230898	97.6805	0.646629	0.999744	0.148888	-0.31536
ENSDARG00000096428	si:dkey-217d24.6	ENSG00000011451	WIZ	57.2806	0.0406244	0.855051	0.855051	57.1428	0.0813603	0.999983	0.154282	0.142605	57.143	0.224763	0.999744	0.108161	0.252626
ENSDARG00000059362	cavin1b	ENSG00000177469	CAVIN1	104.446	0.803419	0.991457	0.991457	108.116	0.0814206	0.999983	0.00638523	0.190187	108.116	0.953146	0.999744	0.141829	0.198262
ENSDARG00000033973	mrps23	ENSG00000181610	MRPS23	193.766	0.954329	0.997352	0.997352	199.854	0.0814494	0.999983	0.180657	-0.0744498	199.851	0.827353	0.999744	0.169473	-0.123542
ENSDARG00000031985	ptpa	ENSG00000119383	PTPA	491.811	0.192081	0.923396	0.923396	498.07	0.0814507	0.999983	0.0269571	-0.0933259	498.073	0.49159	0.999744	0.0794907	-0.112869
ENSDARG00000089456	men1	ENSG00000133895	MEN1	115.678	0.0177744	0.782809	0.782809	113.003	0.0815273	0.999983	0.041902	0.142417	113.003	0.176176	0.999744	0.0908684	0.0402007
ENSDARG00000098936	kif5aa	ENSG00000155980	KIF5A	1664.88	0.753885	0.989119	0.989119	1645.95	0.0815304	0.999983	0.0167073	-0.0491032	1645.94	0.935472	0.999744	0.0439873	-0.0551786
ENSDARG00000102376	cacng2b	ENSG00000166862	CACNG2	377.063	0.152278	0.916374	0.916374	376.246	0.0815781	0.999983	-0.15428	-0.0333991	376.246	0.371138	0.999744	0.102308	-0.134068
ENSDARG00000110466	znf989			15.2357	0.166106	0.916374	0.916374	16.3856	0.0816293	0.999983	0.246345	0.445762	16.3856	0.0920901	0.999744	0.276596	0.627163
ENSDARG00000111581	BX469929.1			23.204	0.767639	0.989693	0.989693	21.3126	0.0817143	0.999983	-0.0408242	-0.281327	21.3131	0.0897866	0.999744	0.174222	-0.204343
ENSDARG00000053152	pcmtd1	ENSG00000168300	PCMTD1	361.615	0.0749313	0.857715	0.857715	363.118	0.0817346	0.999983	0.0396857	0.106829	363.116	0.334548	0.999744	0.0680121	0.0419716
ENSDARG00000026387	pip4p1b	ENSG00000165782	PIP4P1	164.978	0.979539	0.998996	0.998996	162.083	0.0817424	0.999983	-0.103719	0.0361022	162.082	0.937653	0.999744	0.0934398	0.0325475
ENSDARG00000035618	coq5	ENSG00000110871	COQ5	120.781	0.384672	0.966053	0.966053	120.089	0.0818189	0.999983	-0.00119119	-0.131412	120.089	0.160511	0.999744	0.0905216	-0.255683
ENSDARG00000001817	zmp:0000000521	ENSG00000186787; ENSG00000147059; ENSG00000186767; ENSG00000204271; ENSG00000106723	SPIN2B; SPIN2A; SPIN4; SPIN3; SPIN1	119.004	0.579908	0.975796	0.975796	120.94	0.081908	0.999983	-0.140907	0.0935959	120.94	0.465833	0.999744	0.150591	0.144255
ENSDARG00000076223	SERP1	ENSG00000120742	SERP1	767.112	0.174563	0.918597	0.918597	755.872	0.0819314	0.999983	-0.0611885	-0.143588	755.873	0.884511	0.999744	0.0924865	-0.123044
ENSDARG00000035924	dync1li2	ENSG00000135720	DYNC1LI2	271.744	0.0517628	0.857715	0.857715	272.943	0.0819487	0.999983	-0.087595	-0.0165604	272.945	0.602609	0.999744	0.0601137	0.00892486
ENSDARG00000112294	thsd1	ENSG00000136114	THSD1	41.5609	0.0976649	0.87367	0.87367	42.7074	0.0820813	0.999983	0.248334	0.133272	42.7075	0.810681	0.999744	0.159962	0.0599144
ENSDARG00000090190	bcam	ENSG00000187244	BCAM	386.243	0.000424446	0.352647	0.352647	369.488	0.0821978	0.999983	0.133379	0.146237	369.489	0.124752	0.999744	0.099452	0.0754683
ENSDARG00000015937	kptn	ENSG00000118162	KPTN	123.28	0.151412	0.916374	0.916374	124.048	0.082402	0.999983	-0.0250823	-0.383065	124.049	0.24009	0.999744	0.261989	-0.693184
ENSDARG00000043806	postna	ENSG00000133110	POSTN	23.0382	0.051402	0.857715	0.857715	22.4254	0.0824081	0.999983	0.377186	0.402624	22.4258	0.481612	0.999744	0.285578	0.499432
ENSDARG00000097102	si:ch73-281n10.2			999.82	0.809938	0.991457	0.991457	934.088	0.0824581	0.999983	-0.156671	-0.167643	934.086	0.871482	0.999744	0.121639	-0.177286
ENSDARG00000078770	si:ch73-21k16.5	ENSG00000116906	GNPAT	108.4	0.762095	0.989652	0.989652	105.04	0.082503	0.999983	-0.0357063	-0.143819	105.04	0.802122	0.999744	0.0965726	-0.113355
ENSDARG00000103124	slc35f4	ENSG00000151812	SLC35F4	110.336	0.11331	0.889985	0.889985	109.859	0.0826446	0.999983	0.193461	0.0513609	109.859	0.403577	0.999744	0.128617	-0.0591488
ENSDARG00000074583	grid1a			158.828	0.173562	0.918597	0.918597	157.444	0.0826736	0.999983	0.105889	-0.0171525	157.443	0.636011	0.999744	0.0855786	-0.0090948
ENSDARG00000100548	tefm	ENSG00000172171	TEFM	64.8934	0.281931	0.95134	0.95134	62.011	0.0827138	0.999983	-0.206443	-0.243569	62.011	0.61074	0.999744	0.168095	-0.141159
ENSDARG00000089505	bod1l1	ENSG00000038219	BOD1L1	99.0012	0.0242477	0.804416	0.804416	97.7442	0.0827183	0.999983	0.133008	0.0717524	97.7446	0.997159	0.999744	0.0866242	0.0758496
ENSDARG00000088975	si:ch211-14k19.8	ENSG00000243978	RTL9	12.4933	0.063993	0.857715	0.857715	11.6734	0.0827242	0.999983	-0.749227	-0.322325	11.6735	0.733643	0.999744	0.48526	-0.111761
ENSDARG00000101271	si:ch211-227n13.3			17.4242	0.438559	0.96607	0.96607	14.8875	0.0827557	0.999983	-0.342838	-0.860728	14.8872	0.648563	0.999744	0.538689	-1.19842
ENSDARG00000006760	slc24a3	ENSG00000185052	SLC24A3	347.977	0.215286	0.929362	0.929362	350.27	0.0829057	0.999983	-0.128665	0.0318314	350.269	0.322118	0.999744	0.107171	0.0326009
ENSDARG00000003616	arih1	ENSG00000166233	ARIH1	155.786	0.125878	0.900573	0.900573	160.553	0.083019	0.999983	0.16691	0.194262	160.552	0.629874	0.999744	0.134641	0.28507
ENSDARG00000103743	si:dkeyp-72e1.9			50.6478	0.0230396	0.802945	0.802945	49.8628	0.0830867	0.999983	0.192204	0.196743	49.8624	0.490587	0.999744	0.144223	0.261568
ENSDARG00000074588	METTL18	ENSG00000171806	METTL18	50.651	0.172297	0.918413	0.918413	52.1182	0.083202	0.999983	0.275539	0.132534	52.118	0.653455	0.999744	0.178131	0.0463686
ENSDARG00000089066	nhsl2	ENSG00000204131	NHSL2	376.449	0.13509	0.906818	0.906818	369.477	0.0832105	0.999983	0.176226	0.0785545	369.476	0.044487	0.999744	0.107558	0.267757
ENSDARG00000037997	tubb5	ENSG00000196230	TUBB	1532	0.550319	0.971194	0.971194	1468.24	0.0832224	0.999983	-0.101657	-0.165287	1468.25	0.348964	0.999744	0.10577	-0.0779666
ENSDARG00000061282	glg1a	ENSG00000090863	GLG1	744.194	0.35953	0.9634	0.9634	742.697	0.0832494	0.999983	0.0934456	-0.0156264	742.701	0.972294	0.999744	0.0768185	-0.0147031
ENSDARG00000086314	ACKR2	ENSG00000144648	ACKR2	46.9147	0.317294	0.954914	0.954914	44.9689	0.0833395	0.999983	-0.121395	0.137767	44.9687	0.700408	0.999744	0.170816	0.0772695
ENSDARG00000105060	rdh8b			30.5794	0.0379589	0.84913	0.84913	31.3911	0.083341	0.999983	0.300435	0.341919	31.3908	0.153618	0.999744	0.22965	0.0219986
ENSDARG00000054420	rpe65c	ENSG00000116745	RPE65	101.598	0.0240617	0.804416	0.804416	109.412	0.0833822	0.999983	-0.0983575	0.0958387	109.413	0.714961	0.999744	0.127107	0.0750314
ENSDARG00000098508	CABZ01111959.1	ENSG00000138623	SEMA7A	13.7646	0.210078	0.927829	0.927829	14.8917	0.0834744	0.999983	0.309145	0.314926	14.8918	0.872719	0.999744	0.237298	0.246765
ENSDARG00000110690	gabarapa			902.605	0.0831518	0.859109	0.859109	908.744	0.083607	0.999983	0.287819	0.398729	908.707	0.65969	0.999744	0.261452	0.317888
ENSDARG00000032708	arl4cb	ENSG00000188042	ARL4C	211.035	0.868259	0.993852	0.993852	214.673	0.0836213	0.999983	-0.0315048	0.0917442	214.671	0.224609	0.999744	0.0809118	0.0513884
ENSDARG00000015543	s100a1	ENSG00000160678	S100A1	7.3912	0.45645	0.966662	0.966662	8.06905	0.0837069	0.999983	0.724823	0.0372976	8.06893	0.930022	0.999744	0.543839	0.0283046
ENSDARG00000055359	sp100.1			20.7689	0.379866	0.966053	0.966053	18.2402	0.083894	0.999983	-0.302161	0.018147	18.2403	0.852611	0.999744	0.227898	-0.0526576
ENSDARG00000011921	txnl1	ENSG00000091164	TXNL1	399.079	0.267401	0.946049	0.946049	406.253	0.0839444	0.999983	0.0504076	-0.0894005	406.255	0.408597	0.999744	0.0898717	-0.0740343
ENSDARG00000102051	mtbl			5980.66	0.0293752	0.830403	0.830403	6079.94	0.0839915	0.999983	0.187162	0.182254	6079.94	0.0180296	0.999744	0.126367	-0.0669964
ENSDARG00000092949	si:ch73-366i20.1			14.141	0.655315	0.985887	0.985887	11.9398	0.0840582	0.999983	-0.332693	-0.803124	11.9405	0.272922	0.999744	0.494781	-0.315514
ENSDARG00000033361	asl	ENSG00000126522; ENSG00000249319	ASL; AC068533.4	69.9253	0.324295	0.957155	0.957155	65.5387	0.0841023	0.999983	-0.27721	-0.179976	65.5397	0.801718	0.999744	0.184356	-0.186647
ENSDARG00000114558	si:dkey-233e3.3			21.7721	0.105092	0.878564	0.878564	20.7588	0.0841396	0.999983	0.3958	-0.0328099	20.7586	0.923704	0.999744	0.308308	-0.0869389
ENSDARG00000059613	nprl2	ENSG00000114388	NPRL2	119.626	0.885294	0.993852	0.993852	128.709	0.0841858	0.999983	0.22122	0.0743143	128.709	0.738007	0.999744	0.146166	-0.00592455
ENSDARG00000088546	myct1b	ENSG00000120279	MYCT1	47.0206	0.561093	0.974221	0.974221	50.9578	0.0843136	0.999983	0.242486	0.222087	50.9581	0.254438	0.999744	0.172528	0.1093
ENSDARG00000116074	vcp			910.382	0.228914	0.933768	0.933768	902.086	0.0843424	0.999983	-0.0347139	-0.119648	902.086	0.914017	0.999744	0.0797095	-0.102954
ENSDARG00000098059	fkbp3	ENSG00000100442	FKBP3	449.261	0.00653174	0.716348	0.716348	440.462	0.084435	0.999983	0.114795	0.106018	440.46	0.000220901	0.854032	0.0695861	-0.0889908
ENSDARG00000038005	med25	ENSG00000104960; ENSG00000104973	PTOV1; MED25	170.043	0.163792	0.916374	0.916374	171.326	0.084473	0.999983	0.0650511	0.149727	171.326	0.56952	0.999744	0.0965729	0.0793969
ENSDARG00000055493	hic1	ENSG00000177374	HIC1	67.5077	0.294673	0.953651	0.953651	64.2931	0.0845345	0.999983	-0.263072	-0.173677	64.2945	0.139742	0.999744	0.170177	-0.00308243
ENSDARG00000042854	ephx1	ENSG00000143819	EPHX1	270.697	0.170899	0.916374	0.916374	265.938	0.0846204	0.999983	-0.130011	-0.0641053	265.939	0.822193	0.999744	0.0847192	-0.0702236
ENSDARG00000038612	pih1d3	ENSG00000080572	PIH1D3	18.8839	0.134744	0.906631	0.906631	17.7242	0.0846729	0.999983	-0.243332	-0.439025	17.7246	0.0480949	0.999744	0.261966	-0.850355
ENSDARG00000056122	gdi1	ENSG00000203879	GDI1	2343.7	0.00950197	0.725987	0.725987	2350.19	0.0846952	0.999983	-0.0303336	-0.0689219	2350.2	0.674796	0.999744	0.0445623	-0.0411535
ENSDARG00000111313	mmp14b			28.8863	0.903626	0.993852	0.993852	26.0647	0.0847952	0.999983	-0.235964	-0.263992	26.0651	0.733224	0.999744	0.189284	-0.202584
ENSDARG00000014854	reep1	ENSG00000068615	REEP1	155.199	0.308667	0.953857	0.953857	149.875	0.0849183	0.999983	0.100494	-0.103695	149.877	0.158019	0.999744	0.127445	0.0693304
ENSDARG00000077920	CSMD3	ENSG00000164796	CSMD3	43.1342	0.0293066	0.830403	0.830403	43.2266	0.0850478	0.999983	0.120957	0.25965	43.2267	0.381607	0.999744	0.167055	0.419404
ENSDARG00000099079	aclya	ENSG00000131473	ACLY	627.648	0.891178	0.993852	0.993852	626.529	0.085101	0.999983	0.0558481	-0.0518607	626.529	0.827758	0.999744	0.0701412	-0.0325804
ENSDARG00000058874	zgc:113227			54.2699	0.158827	0.916374	0.916374	55.845	0.0851028	0.999983	0.128963	0.184257	55.8447	0.859513	0.999744	0.123116	0.209179
ENSDARG00000056112	pikfyve	ENSG00000115020	PIKFYVE	198.004	0.17376	0.918597	0.918597	201.315	0.0852026	0.999983	0.101558	0.099709	201.315	0.0873392	0.999744	0.0721051	0.210887
ENSDARG00000114546	cisd1			511.129	0.852865	0.993577	0.993577	421.364	0.0852198	0.999983	-0.386292	-0.437229	421.373	0.324064	0.999744	0.307088	-0.748799
ENSDARG00000079455	nlgn4xa	ENSG00000146938; ENSG00000165246	NLGN4X; NLGN4Y	322.41	0.0926584	0.871985	0.871985	325.626	0.0852344	0.999983	0.0815248	0.0802279	325.626	0.572643	0.999744	0.0604461	0.0881045
ENSDARG00000112709	AL928695.1			13.99	0.739266	0.989119	0.989119	14.4018	0.0853097	0.999983	0.268761	-0.389886	14.4023	0.895245	0.999744	0.411763	-0.301185
ENSDARG00000056926	drd2a	ENSG00000149295	DRD2	58.7624	0.94726	0.995907	0.995907	56.1792	0.0853169	0.999983	-0.186432	-0.030641	56.1792	0.632437	0.999744	0.129437	0.0467289
ENSDARG00000062562	egln2	ENSG00000269858	EGLN2	54.311	0.763359	0.989693	0.989693	58.0309	0.0853343	0.999983	0.125868	0.207848	58.0316	0.718156	0.999744	0.13789	0.271263
ENSDARG00000061256	si:dkey-44g23.5	ENSG00000172366	MCRIP2	114.804	0.757826	0.989119	0.989119	107.159	0.08549	0.999983	-0.0756031	-0.17484	107.159	0.600677	0.999744	0.110338	-0.222008
ENSDARG00000002403	nusap1	ENSG00000137804	NUSAP1	32.8222	0.515232	0.970978	0.970978	28.2897	0.0854902	0.999983	-0.324184	-0.157957	28.29	0.653948	0.999744	0.213075	-0.032769
ENSDARG00000039579	cfd	ENSG00000197766	CFD	104.81	0.173285	0.918597	0.918597	89.9667	0.0854979	0.999983	-0.182229	0.43864	89.9663	0.98937	0.999744	0.420485	0.418769
ENSDARG00000115375	abcc4			31.8562	0.184632	0.921124	0.921124	29.9623	0.085544	0.999983	-0.147412	-0.492279	29.9622	0.321235	0.999744	0.314987	-0.300157
ENSDARG00000002912	adipor1a	ENSG00000159346	ADIPOR1	487.614	0.304662	0.953651	0.953651	492.827	0.0855979	0.999983	-0.0635918	0.0306922	492.825	0.382316	0.999744	0.0612719	-0.0182624
ENSDARG00000101593	zgc:163077			80.0441	0.756632	0.989119	0.989119	78.4394	0.0856558	0.999983	0.0794927	-0.121841	78.4397	0.52302	0.999744	0.127948	-0.019015
ENSDARG00000045639	elavl4	ENSG00000162374	ELAVL4	2211.87	0.963071	0.998954	0.998954	2179.78	0.0857476	0.999983	0.00385808	-0.0694319	2179.78	0.728982	0.999744	0.0531728	-0.0696124
ENSDARG00000067795	ifngr2	ENSG00000110324; ENSG00000249624; ENSG00000159110; ENSG00000027697; ENSG00000142677	IL10RA; AP000295.1; IFNAR2; IFNGR1; IL22RA1	447.26	0.00354767	0.667683	0.667683	457.664	0.085752	0.999983	-0.0707796	-0.147689	457.666	0.654863	0.999744	0.0952018	-0.207907
ENSDARG00000111259	GNG4	ENSG00000168243	GNG4	139.691	0.256664	0.944964	0.944964	134.217	0.0857773	0.999983	0.283184	-0.0812305	134.215	0.870218	0.999744	0.250832	-0.164567
ENSDARG00000114001	LO018561.2			139.691	0.256664	0.944964	0.944964	134.217	0.0857773	0.999983	0.283184	-0.0812305	134.215	0.870218	0.999744	0.250832	-0.164567
ENSDARG00000041735	tmem237a	ENSG00000155755	TMEM237	164.517	0.907406	0.994166	0.994166	182.618	0.0857894	0.999983	0.273123	0.140608	182.618	0.844342	0.999744	0.178204	0.08557
ENSDARG00000035837	mosmob	ENSG00000185716	MOSMO	76.5839	0.0854164	0.865248	0.865248	76.4448	0.0857937	0.999983	-0.164904	-0.0440198	76.4442	0.303983	0.999744	0.108223	-0.11784
ENSDARG00000036105	si:dkeyp-92c9.2			126.376	0.0101923	0.735084	0.735084	120.533	0.0858004	0.999983	0.0411379	0.233209	120.534	0.0954189	0.999744	0.156004	0.458589
ENSDARG00000077226	smarca4a	ENSG00000127616	SMARCA4	320.431	0.701669	0.988768	0.988768	313.29	0.0858024	0.999983	-0.0255814	-0.0867734	313.292	0.465822	0.999744	0.05666	-0.0385488
ENSDARG00000099425	CABZ01073265.1	ENSG00000285330; ENSG00000205403	AC126283.2; CFI	74.6605	0.443449	0.96607	0.96607	79.3519	0.0858379	0.999983	0.230466	-0.156302	79.355	0.570853	0.999744	0.250413	-0.252064
ENSDARG00000093461	si:dkey-56m15.6			16.8642	0.329407	0.959086	0.959086	16.7221	0.0859858	0.999983	-0.121009	0.461943	16.7219	0.0513623	0.999744	0.39433	1.01768
ENSDARG00000098646	mthfd2			128.849	0.0256715	0.823729	0.823729	127.306	0.0861007	0.999983	-0.179268	-0.150878	127.307	0.211736	0.999744	0.123503	-0.306258
ENSDARG00000112543	scn8ab			60.7109	0.88347	0.993852	0.993852	58.9389	0.0861109	0.999983	-0.23794	0.0652804	58.9389	0.48277	0.999744	0.205885	0.0174463
ENSDARG00000045708	adm2a	ENSG00000128165	ADM2	8.12298	0.731186	0.989119	0.989119	8.73951	0.0861521	0.999983	-0.0638317	0.472801	8.73981	0.822921	0.999744	0.420463	0.399854
ENSDARG00000109770	CABZ01117348.1	ENSG00000068796	KIF2A	157.825	0.000204847	0.352647	0.352647	150.349	0.0861656	0.999983	0.136478	0.0198863	150.349	0.323416	0.999744	0.0943781	-0.0312338
ENSDARG00000115556	BX088589.2			50.484	0.0853366	0.865248	0.865248	52.3991	0.0862191	0.999983	0.206665	0.25596	52.3983	0.978154	0.999744	0.176529	0.276873
ENSDARG00000070717	slc25a18			218.384	0.719524	0.988866	0.988866	230.549	0.086312	0.999983	0.132464	0.147111	230.55	0.704284	0.999744	0.109783	0.142858
ENSDARG00000087247	kcnab2a	ENSG00000069424	KCNAB2	228.683	0.285348	0.95134	0.95134	236.908	0.08633	0.999983	0.22554	0.143804	236.908	0.542711	0.999744	0.147422	0.243437
ENSDARG00000059046	psmd5	ENSG00000095261	PSMD5	204.176	0.264877	0.945742	0.945742	209.296	0.0863548	0.999983	0.131348	0.107971	209.295	0.0599237	0.999744	0.0857674	-0.0333211
ENSDARG00000045705	meig1	ENSG00000197889	MEIG1	42.5132	0.231186	0.934525	0.934525	46.2325	0.0864398	0.999983	0.422938	0.458927	46.2328	0.557216	0.999744	0.325915	0.591002
ENSDARG00000110787	znf1102			53.8312	0.0520528	0.857715	0.857715	53.4499	0.0865052	0.999983	-0.108122	-0.300736	53.4505	0.713151	0.999744	0.193876	-0.229754
ENSDARG00000075904	rfx1b	ENSG00000132005	RFX1	57.6706	0.182563	0.919944	0.919944	57.0851	0.0865657	0.999983	-0.06148	-0.179515	57.0852	0.8592	0.999744	0.114815	-0.155561
ENSDARG00000002355	shpk	ENSG00000262304; ENSG00000197417	AC027796.3; SHPK	9.28258	0.255003	0.944964	0.944964	8.39717	0.08669	0.999983	-0.446084	-0.413685	8.39729	0.367905	0.999744	0.338778	-0.165056
ENSDARG00000114618	ddx59			61.7563	0.858694	0.993852	0.993852	59.5552	0.0866961	0.999983	-0.014443	-0.178075	59.5552	0.681618	0.999744	0.123824	-0.229003
ENSDARG00000094172	si:ch73-263f13.1			14.1973	0.349778	0.961926	0.961926	16.3701	0.0867095	0.999983	0.497185	2.58862	16.3689	0.594734	0.999744	1.4744	1.65583
ENSDARG00000011076	zgc:91968			39.9266	0.378472	0.966053	0.966053	38.1021	0.0867717	0.999983	-0.0858956	-0.406228	38.1019	0.272509	0.999744	0.263894	-0.688752
ENSDARG00000097082	im:7152348			18.0422	0.745492	0.989119	0.989119	16.5938	0.0868018	0.999983	-0.148444	-0.340782	16.5941	0.940065	0.999744	0.217851	-0.291914
ENSDARG00000089517	zgc:92594			41.1875	0.614597	0.980657	0.980657	38.6759	0.0869604	0.999983	-0.153919	-0.227599	38.6762	0.281923	0.999744	0.146918	-0.274458
ENSDARG00000042866	cx35.4	ENSG00000188910	GJB3	15.3769	0.729227	0.989119	0.989119	13.4931	0.0869896	0.999983	-0.515401	0.0555507	13.4936	0.796903	0.999744	0.40676	0.0930748
ENSDARG00000071095	abi3bpb	ENSG00000154175	ABI3BP	24.8598	0.432793	0.96607	0.96607	20.9785	0.0870188	0.999983	-0.378224	0.031388	20.9786	0.491953	0.999744	0.288287	-0.189359
ENSDARG00000067711	parvg	ENSG00000138964	PARVG	25.6377	0.708246	0.988768	0.988768	29.8011	0.0871345	0.999983	0.204956	0.31478	29.8008	0.822944	0.999744	0.205987	0.240008
ENSDARG00000110815	CR788324.2			84.7272	0.294054	0.953651	0.953651	76.3458	0.0875447	0.999983	-0.493569	-0.302307	76.3452	0.633808	0.999744	0.324558	-0.519814
ENSDARG00000056152	fam3c	ENSG00000196937	FAM3C	83.5186	0.27509	0.949466	0.949466	85.298	0.087633	0.999983	-0.124815	0.0383557	85.2979	0.986861	0.999744	0.111694	0.0486118
ENSDARG00000101236	cep83	ENSG00000173588	CEP83	49.052	0.890725	0.993852	0.993852	45.114	0.0876616	0.999983	-0.174091	-0.166971	45.1138	0.551752	0.999744	0.130014	-0.0739988
ENSDARG00000079524	znfl1g			13.2336	0.0505241	0.857715	0.857715	12.8535	0.0877066	0.999983	-0.241001	-0.798401	12.8531	0.783403	0.999744	0.510025	-0.578661
ENSDARG00000091130	kcnq2b	ENSG00000075043	KCNQ2	226.239	0.0450549	0.857715	0.857715	228.194	0.0877264	0.999983	0.0829356	0.106614	228.196	0.197455	0.999744	0.0709835	0.183809
ENSDARG00000099758	igf2bp2b	ENSG00000073792	IGF2BP2	32.0524	0.178189	0.918597	0.918597	30.931	0.0879032	0.999983	-0.502787	-0.164627	30.9316	0.358007	0.999744	0.326143	-0.478155
ENSDARG00000069476	spint2	ENSG00000167642	SPINT2	10.9678	0.836411	0.991457	0.991457	10.7018	0.0880195	0.999983	-0.48538	0.434956	10.7027	0.658411	0.999744	0.607333	0.62075
ENSDARG00000068731	rxfp2l	ENSG00000137507; ENSG00000174125; ENSG00000174123	LRRC32; TLR1; TLR10	37.0527	0.103295	0.878564	0.878564	37.2587	0.08802	0.999983	-0.0382011	-0.226829	37.259	0.982574	0.999744	0.154696	-0.226534
ENSDARG00000077918	dnase2b	ENSG00000137976	DNASE2B	10.7283	0.0377557	0.84913	0.84913	10.582	0.0880926	0.999983	-0.318095	-0.552738	10.5821	0.902608	0.999744	0.36173	-0.458723
ENSDARG00000009702	ascl1b			10.8952	0.835941	0.991457	0.991457	10.5138	0.0881551	0.999983	-0.476437	0.0847547	10.514	0.490426	0.999744	0.392719	-0.24208
ENSDARG00000105301	sox8a	ENSG00000005513	SOX8	195.479	0.0103887	0.738172	0.738172	196.02	0.0881876	0.999983	-0.227188	-0.125221	196.023	0.689211	0.999744	0.14909	-0.0399498
ENSDARG00000089861	usp44	ENSG00000136014	USP44	90.6499	0.0370699	0.849067	0.849067	90.5477	0.088217	0.999983	0.125782	0.099768	90.5481	0.350356	0.999744	0.0845095	0.145569
ENSDARG00000107989	FAM163B (1 of many)	ENSG00000196990	FAM163B	9.15537	0.0365385	0.848781	0.848781	9.13889	0.0882605	0.999983	0.444307	0.29075	9.13884	0.403027	0.999744	0.293624	0.564845
ENSDARG00000091043	pcdh2ab6			46.0856	0.225223	0.933768	0.933768	46.9318	0.08827	0.999983	0.232091	0.0802877	46.9327	0.818851	0.999744	0.156156	0.0108017
ENSDARG00000101866	asic1b			146.068	0.245025	0.94065	0.94065	149.324	0.0883425	0.999983	0.0901078	0.122124	149.323	0.995694	0.999744	0.0835283	0.116762
ENSDARG00000055722	bco2a	ENSG00000197580	BCO2	122.064	0.946188	0.995907	0.995907	110.601	0.0883591	0.999983	-0.114643	-0.231914	110.602	0.993095	0.999744	0.151431	-0.244625
ENSDARG00000062575	si:ch211-210g13.5			123.73	0.588215	0.976138	0.976138	134.75	0.0883701	0.999983	0.24556	0.0406335	134.75	0.308315	0.999744	0.170474	0.220032
ENSDARG00000025566	slc25a3b	ENSG00000075415	SLC25A3	4295.61	0.0583501	0.857715	0.857715	4161.96	0.0884259	0.999983	0.0604191	-0.0456623	4161.95	0.918322	0.999744	0.0698229	-0.0632229
ENSDARG00000100329	znf1056			12.1471	0.615771	0.980774	0.980774	9.94305	0.088456	0.999983	-0.0702815	-0.567955	9.94306	0.379642	0.999744	0.371467	-0.841202
ENSDARG00000077082	agtrap	ENSG00000177674	AGTRAP	30.8114	0.0317343	0.83871	0.83871	31.1491	0.0884764	0.999983	-0.428976	-0.2072	31.1494	0.49829	0.999744	0.276061	-0.0947387
ENSDARG00000013110	dmtn	ENSG00000158856	DMTN	736.738	0.364226	0.9634	0.9634	749.08	0.0885729	0.999983	0.0493473	-0.024501	749.08	0.565393	0.999744	0.0485636	-0.0146006
ENSDARG00000031203	commd1	ENSG00000173163	COMMD1	182.498	0.139538	0.9114	0.9114	188.66	0.0886772	0.999983	0.218686	0.257526	188.662	0.979129	0.999744	0.181223	0.248914
ENSDARG00000001930	klhl15	ENSG00000174010	KLHL15	162.19	0.300082	0.953651	0.953651	172.968	0.0887457	0.999983	0.0738741	0.127405	172.968	0.850735	0.999744	0.0840081	0.160344
ENSDARG00000078847	si:dkey-238o13.4			646.049	0.30127	0.953651	0.953651	704.914	0.0887648	0.999983	-0.0600949	0.25821	704.927	0.111681	0.999744	0.2134	0.542788
ENSDARG00000095512	rca2.2			243.943	0.814071	0.991457	0.991457	234.349	0.0887706	0.999983	0.0824083	-0.21396	234.348	0.391848	0.999744	0.19433	-0.0918921
ENSDARG00000031548	ephb3a			448.64	0.190829	0.92276	0.92276	454.974	0.0888384	0.999983	0.0945208	0.056871	454.973	0.6476	0.999744	0.062039	0.0164926
ENSDARG00000113459	CR759923.1			13.9219	0.126445	0.900573	0.900573	14.1636	0.0889258	0.999983	-0.399715	-0.0615211	14.1636	0.607007	0.999744	0.273012	-0.110061
ENSDARG00000079393	tmprss15	ENSG00000087128; ENSG00000198092; ENSG00000187054; ENSG00000153802; ENSG00000215148; ENSG00000005001; ENSG00000185873	TMPRSS11E; TMPRSS11F; TMPRSS11A; TMPRSS11D; PRSS41; PRSS22; TMPRSS11B	49.4745	0.376952	0.966053	0.966053	52.0561	0.0891559	0.999983	-0.0899971	0.131038	52.0562	0.0125372	0.999744	0.13074	0.342459
ENSDARG00000070046	eny2	ENSG00000120533	ENY2	358.42	0.11608	0.89311	0.89311	383.636	0.0891607	0.999983	0.138042	-0.01327	383.64	0.71057	0.999744	0.110311	-0.0775006
ENSDARG00000020448	adi1	ENSG00000182551	ADI1	104.082	0.879247	0.993852	0.993852	102.302	0.0892878	0.999983	-0.215151	0.0796723	102.302	0.465298	0.999744	0.196324	-0.0151216
ENSDARG00000104807	si:ch73-221f6.3			84.5721	0.393092	0.966065	0.966065	88.2836	0.0894843	0.999983	0.206355	0.134692	88.2838	0.404603	0.999744	0.136187	0.229699
ENSDARG00000014673	fzd9b	ENSG00000188763	FZD9	51.829	0.000409852	0.352647	0.352647	63.972	0.0894944	0.999983	0.141279	-0.652825	63.9715	0.693077	0.999744	0.536295	-0.322099
ENSDARG00000039452	hk1	ENSG00000156515	HK1	829.083	0.503195	0.969873	0.969873	848.588	0.0895063	0.999983	0.0652347	-0.00999444	848.589	0.189017	0.999744	0.052131	-0.0750919
ENSDARG00000099711	si:dkey-29j8.1			11.5545	0.413318	0.96607	0.96607	10.5537	0.0895328	0.999983	-0.17536	-0.752363	10.5537	0.84652	0.999744	0.482718	-0.94804
ENSDARG00000071877	dhrs7cb	ENSG00000184544	DHRS7C	17.6386	0.585842	0.976092	0.976092	18.2297	0.0896044	0.999983	0.361954	-0.0817968	18.2292	0.346086	0.999744	0.30385	-0.282756
ENSDARG00000053133	b3gnt7l	ENSG00000198488	B3GNT6	43.4801	0.971378	0.998996	0.998996	38.1074	0.0897184	0.999983	-0.21132	-0.374468	38.1074	0.252233	0.999744	0.237034	-0.119904
ENSDARG00000052388	pcgf5b	ENSG00000180628	PCGF5	46.8009	0.010582	0.738172	0.738172	47.59	0.0897673	0.999983	-0.214727	-0.167777	47.5904	0.461056	0.999744	0.146522	-0.17985
ENSDARG00000041428	yrdc	ENSG00000196449	YRDC	66.3732	0.0213752	0.793843	0.793843	65.7005	0.0897886	0.999983	-0.135899	-0.157959	65.7013	0.741733	0.999744	0.113201	-0.171722
ENSDARG00000093708	arhgap20b	ENSG00000137727	ARHGAP20	11.4742	0.430691	0.96607	0.96607	11.6669	0.0898244	0.999983	-0.441089	0.125188	11.6667	0.884179	0.999744	0.391355	0.233581
ENSDARG00000089276	tmem235	ENSG00000204278	TMEM235	39.849	0.660767	0.985887	0.985887	41.283	0.0898584	0.999983	0.214099	0.00423396	41.2831	0.512413	0.999744	0.16094	-0.111352
ENSDARG00000059888	ago3a	ENSG00000126070	AGO3	49.8605	0.895351	0.993852	0.993852	45.7808	0.0898675	0.999983	-0.215309	-0.155681	45.7806	0.19542	0.999744	0.143999	-0.02836
ENSDARG00000040712	adprh	ENSG00000144843	ADPRH	39.2579	0.917954	0.994986	0.994986	37.4397	0.0899743	0.999983	0.0242367	-0.25135	37.4393	0.777111	0.999744	0.194598	-0.163823
ENSDARG00000086879	lins1	ENSG00000140471	LINS1	36.072	0.262208	0.944964	0.944964	36.4584	0.090126	0.999983	0.0407442	-0.206015	36.458	0.910448	0.999744	0.166899	-0.164338
ENSDARG00000075147	lrrc38a	ENSG00000162494	LRRC38	45.8409	0.243908	0.940086	0.940086	48.9334	0.0901312	0.999983	0.299094	0.30405	48.9331	0.537786	0.999744	0.224556	0.302665
ENSDARG00000061168	dhx34	ENSG00000134815	DHX34	35.8588	0.00703306	0.716348	0.716348	35.3497	0.090167	0.999983	0.220363	0.175341	35.3494	0.883275	0.999744	0.153112	0.18518
ENSDARG00000061020	ccdc186	ENSG00000165813	CCDC186	132.309	0.238089	0.937694	0.937694	135.527	0.0902129	0.999983	0.101138	0.212466	135.527	0.47294	0.999744	0.13889	0.308679
ENSDARG00000089326	arhgap20			7.57137	0.144601	0.912843	0.912843	8.77716	0.0903811	0.999983	0.652149	0.623731	8.77702	0.471119	0.999744	0.464871	1.00678
ENSDARG00000087556	pacrg	ENSG00000112530	PACRG	18.2653	0.235189	0.937694	0.937694	19.0574	0.0904996	0.999983	0.144059	0.390963	19.0572	0.264486	0.999744	0.251384	0.223301
ENSDARG00000051975	cd99			287.524	0.0724367	0.857715	0.857715	284.299	0.0906509	0.999983	-0.195143	-0.151433	284.303	0.693553	0.999744	0.134937	-0.20838
ENSDARG00000037871	wipi2	ENSG00000157954	WIPI2	669.204	0.177851	0.918597	0.918597	675.133	0.0906647	0.999983	0.0377104	0.0831564	675.13	0.910258	0.999744	0.0548369	0.077186
ENSDARG00000077608	gpr137bb	ENSG00000077585	GPR137B	315.97	0.0413872	0.857715	0.857715	311.941	0.0907992	0.999983	-0.122605	-0.162481	311.94	0.318687	0.999744	0.109205	-0.0694312
ENSDARG00000073905	zgc:92481	ENSG00000055957	ITIH1	304.081	0.154924	0.916374	0.916374	306.052	0.0908444	0.999983	0.0557032	0.107829	306.052	0.0035679	0.985653	0.0628708	0.122831
ENSDARG00000063436	rph3aa			232.137	0.586461	0.976092	0.976092	198.559	0.0908967	0.999983	-0.274223	-0.267648	198.558	0.62195	0.999744	0.206274	-0.197543
ENSDARG00000012588	ptdss1a	ENSG00000156471	PTDSS1	340.352	0.163545	0.916374	0.916374	343.108	0.0909495	0.999983	0.0931424	0.0711766	343.108	0.23626	0.999744	0.0625909	0.142912
ENSDARG00000092882	si:dkey-161j23.7	ENSG00000047578	KIAA0556	121.104	0.21738	0.929737	0.929737	124.336	0.0909728	0.999983	0.0912752	0.157711	124.335	0.828184	0.999744	0.104153	0.171668
ENSDARG00000079645	sc:d217			118.837	0.0364512	0.848781	0.848781	120.462	0.0911595	0.999983	0.518276	0.89175	120.457	0.26475	0.999744	0.56141	1.54592
ENSDARG00000097465	trmt61b	ENSG00000171103	TRMT61B	57.1181	0.0479253	0.857715	0.857715	57.4385	0.0911918	0.999983	0.0776705	0.191081	57.4381	0.0763227	0.999744	0.121442	0.288702
ENSDARG00000037921	gng13b	ENSG00000127588	GNG13	935.296	0.178868	0.918597	0.918597	916.192	0.0912934	0.999983	-0.101992	-0.0925577	916.189	0.77032	0.999744	0.0745482	-0.0600761
ENSDARG00000038834	etfdh	ENSG00000171503	ETFDH	271.619	0.887232	0.993852	0.993852	261.492	0.091362	0.999983	0.0129555	-0.20737	261.494	0.30755	0.999744	0.157066	-0.32138
ENSDARG00000101842	znf1085			9.43225	0.409025	0.96607	0.96607	8.43631	0.091413	0.999983	-0.174754	-0.580795	8.43626	0.642215	0.999744	0.37965	-0.403946
ENSDARG00000062585	brat1	ENSG00000106009	BRAT1	67.3939	0.33983	0.959996	0.959996	65.1226	0.0916762	0.999983	-0.0841101	-0.195264	65.1225	0.215452	0.999744	0.122662	-0.204816
ENSDARG00000031261	sap30bp	ENSG00000161526	SAP30BP	282.601	0.697528	0.988629	0.988629	295.213	0.0916991	0.999983	0.068802	0.0921382	295.212	0.215235	0.999744	0.0616184	0.114096
ENSDARG00000017590	nit2	ENSG00000114021	NIT2	153.522	0.74032	0.989119	0.989119	143.542	0.091707	0.999983	-0.129096	-0.226921	143.545	0.798693	0.999744	0.149089	-0.284179
ENSDARG00000093496	si:zfos-905g2.1			12.3161	0.207688	0.927409	0.927409	13.55	0.0917325	0.999983	-0.176708	0.218234	13.5499	0.0690515	0.999744	0.245223	-0.15653
ENSDARG00000022309	dspa	ENSG00000096696	DSP	43.9336	0.324926	0.957242	0.957242	45.378	0.0918422	0.999983	-0.253164	0.115423	45.3789	0.417102	0.999744	0.244539	0.328638
ENSDARG00000074248	tmem237b	ENSG00000155755	TMEM237	85.0756	0.752539	0.989119	0.989119	87.2115	0.0919557	0.999983	0.198944	-0.15134	87.212	0.330153	0.999744	0.225624	-0.0803558
ENSDARG00000103391	rab9b	ENSG00000123570	RAB9B	129.12	0.243884	0.940086	0.940086	130.939	0.0920115	0.999983	0.0342302	0.165999	130.938	0.261287	0.999744	0.113769	0.294468
ENSDARG00000111234	urm1			123.274	0.613994	0.980604	0.980604	142.199	0.0920509	0.999983	0.27427	0.492088	142.197	0.85498	0.999744	0.325422	0.612825
ENSDARG00000093143	znf1010			72.6818	0.869722	0.993852	0.993852	74.8525	0.0921839	0.999983	-0.0116465	0.151168	74.8526	0.371936	0.999744	0.118799	0.241868
ENSDARG00000006891	kcns3a	ENSG00000170745	KCNS3	13.3657	0.924045	0.994986	0.994986	14.811	0.0922125	0.999983	0.341163	-0.0137028	14.8107	0.634879	0.999744	0.268295	0.15092
ENSDARG00000115085	BX323598.2			11.8377	0.294264	0.953651	0.953651	10.7346	0.0922718	0.999983	-0.160116	-0.826582	10.7349	0.822301	0.999744	0.546606	-1.043
ENSDARG00000056322	ldb3a			27.958	-	-	-	17.1322	0.0923141	0.999983	0.563012	0.287459	17.132	0.860262	0.999744	0.369306	0.289032
ENSDARG00000038288	cd151	ENSG00000177697	CD151	24.3251	0.25427	0.944964	0.944964	22.2989	0.0923468	0.999983	-0.113746	0.252992	22.2989	0.265118	0.999744	0.246084	0.0629868
ENSDARG00000057234	chtopa	ENSG00000160679	CHTOP	1304.74	0.188077	0.921124	0.921124	1310.59	0.0923768	0.999983	0.0429904	0.066527	1310.59	0.366802	0.999744	0.0435714	0.0287686
ENSDARG00000021288	mier3b	ENSG00000155545	MIER3	83.0004	0.12222	0.897484	0.897484	86.5925	0.0924063	0.999983	0.208553	0.382822	86.593	0.537928	0.999744	0.251573	0.546562
ENSDARG00000003789	dennd5b			383.951	0.903354	0.993852	0.993852	387.08	0.092538	0.999983	-0.0143375	0.0702856	387.08	0.429191	0.999744	0.0587499	0.0835336
ENSDARG00000045006	ptprga	ENSG00000144724	PTPRG	18.5783	0.289002	0.952853	0.952853	19.5557	0.0925729	0.999983	0.198015	0.284207	19.5557	0.529997	0.999744	0.194253	0.435416
ENSDARG00000006981	ccdc113	ENSG00000103021	CCDC113	17.003	0.264363	0.945465	0.945465	15.4617	0.0926056	0.999983	-0.273504	-0.347554	15.4617	0.79593	0.999744	0.243062	-0.385133
ENSDARG00000098694	FQ311908.1	ENSG00000147100	SLC16A2	12.4419	0.765965	0.989693	0.989693	11.2317	0.0926417	0.999983	0.0733941	-0.403571	11.232	0.462272	0.999744	0.315725	-0.219626
ENSDARG00000074828	rhobtb2a	ENSG00000008853	RHOBTB2	83.1107	0.302915	0.953651	0.953651	80.7127	0.0926875	0.999983	-0.19104	-0.070285	80.713	0.267009	0.999744	0.123268	0.0666414
ENSDARG00000062929	FAM83G	ENSG00000188522	FAM83G	23.628	0.726789	0.989119	0.989119	24.0482	0.0927068	0.999983	-0.182678	0.112061	24.0488	0.926436	0.999744	0.20282	0.0562779
ENSDARG00000035835	eef2k	ENSG00000103319	EEF2K	285.1	0.97544	0.998996	0.998996	294.487	0.0927709	0.999983	-0.0130739	0.144972	294.484	0.886791	0.999744	0.11622	0.137813
ENSDARG00000038428	sulf1	ENSG00000137573	SULF1	31.1277	0.00103579	0.437893	0.437893	31.944	0.092773	0.999983	-0.253004	-0.21218	31.9446	0.74461	0.999744	0.181846	-0.195211
ENSDARG00000103276	fcer1g			96.7654	0.220808	0.932419	0.932419	106.224	0.0928045	0.999983	0.316993	0.44197	106.222	0.395034	0.999744	0.291851	0.211303
ENSDARG00000057648	dnttip2	ENSG00000067334	DNTTIP2	78.6642	0.841474	0.992205	0.992205	73.769	0.092852	0.999983	-0.147466	-0.11065	73.7691	0.911776	0.999744	0.10239	-0.115416
ENSDARG00000078962	duox2	ENSG00000140274; ENSG00000140254	DUOXA2; DUOXA1	8.60041	0.964833	0.998996	0.998996	10.0586	0.0929085	0.999983	0.145406	0.449654	10.0585	0.409063	0.999744	0.319876	0.41193
ENSDARG00000060594	hadhab	ENSG00000084754	HADHA	430.851	0.796128	0.991457	0.991457	433.333	0.0929999	0.999983	0.0472345	-0.0304866	433.336	0.25507	0.999744	0.050322	0.00305063
ENSDARG00000086452	dthd1	ENSG00000197057	DTHD1	13.0304	0.659727	0.985887	0.985887	11.714	0.0931222	0.999983	-0.128633	-0.747234	11.7139	0.216006	0.999744	0.485318	-1.36847
ENSDARG00000090552	si:dkey-7j14.6	ENSG00000214782; ENSG00000166961; ENSG00000172689; ENSG00000166928; ENSG00000204979; ENSG00000156738; ENSG00000166930; ENSG00000149534; ENSG00000149516; ENSG00000166927; ENSG00000166926; ENSG00000110077	MS4A18; MS4A15; MS4A10; MS4A14; MS4A13; MS4A1; MS4A5; MS4A2; MS4A3; MS4A7; MS4A6E; MS4A6A	414.856	0.194564	0.925343	0.925343	426.928	0.0932189	0.999983	-0.0635727	0.0661018	426.93	0.0923838	0.999744	0.0815314	0.142368
ENSDARG00000070127	nfxl1	ENSG00000170448	NFXL1	101.291	0.0273131	0.830403	0.830403	99.7419	0.093228	0.999983	0.172144	0.0409058	99.7425	0.747657	0.999744	0.120205	0.0757689
ENSDARG00000100163	tox4b	ENSG00000092203	TOX4	72.8918	0.13405	0.905264	0.905264	72.1608	0.0934136	0.999983	0.0539117	0.227637	72.1599	0.838186	0.999744	0.158238	0.292866
ENSDARG00000079745	si:ch211-166a6.5			39.6472	0.784864	0.990812	0.990812	38.2653	0.0935862	0.999983	-0.197822	0.050477	38.266	0.470283	0.999744	0.171848	0.0183881
ENSDARG00000036913	st6galnac6	ENSG00000160408; ENSG00000257524	ST6GALNAC6; AL157935.2	158.235	0.407188	0.96607	0.96607	152.364	0.0936762	0.999983	-0.0710067	-0.159183	152.364	0.762119	0.999744	0.104177	-0.143374
ENSDARG00000074233	pde4bb	ENSG00000184588	PDE4B	109.165	0.203203	0.92707	0.92707	111.97	0.093844	0.999983	0.108846	0.270729	111.971	0.220705	0.999744	0.175051	0.229656
ENSDARG00000096186	si:dkey-247i3.5			28.9297	0.306948	0.953857	0.953857	26.8947	0.0938493	0.999983	-0.312487	-0.272598	26.8948	0.00920644	0.999744	0.209408	-0.540091
ENSDARG00000102249	pepd	ENSG00000124299	PEPD	121.313	0.394774	0.966065	0.966065	123.793	0.0938888	0.999983	0.0516714	0.130366	123.793	0.26875	0.999744	0.0862159	0.15079
ENSDARG00000058868	apc	ENSG00000134982	APC	886.397	0.039626	0.854139	0.854139	894.22	0.0938943	0.999983	0.0572986	0.0695932	894.221	0.194394	0.999744	0.0477117	0.130329
ENSDARG00000013933	XRCC2	ENSG00000196584	XRCC2	19.906	0.135985	0.906818	0.906818	21.4766	0.0939363	0.999983	0.646328	0.24191	21.4765	0.516603	0.999744	0.431169	0.249732
ENSDARG00000013153	dennd3b	ENSG00000105339	DENND3	73.144	0.0624258	0.857715	0.857715	73.4791	0.093938	0.999983	0.106503	0.231726	73.4788	0.323706	0.999744	0.151067	0.387134
ENSDARG00000070458	zgc:153292	ENSG00000174796; ENSG00000268223; ENSG00000258064; ENSG00000173451	THAP6; ARL14EPL; AC073612.1; THAP2	70.1509	0.299016	0.953651	0.953651	73.0361	0.0939591	0.999983	0.180952	0.202372	73.0359	0.407167	0.999744	0.144451	0.333357
ENSDARG00000060586	ctdspl2b	ENSG00000137770	CTDSPL2	251.667	0.749279	0.989119	0.989119	260.187	0.0939643	0.999983	0.015641	0.0924957	260.188	0.571675	0.999744	0.0645474	0.103365
ENSDARG00000039828	zp3b	ENSG00000146707; ENSG00000188372	POMZP3; ZP3	17.7734	0.553724	0.972004	0.972004	14.5595	0.093965	0.999983	-0.533639	-0.907743	14.5599	0.227851	0.999744	0.568217	-0.247397
ENSDARG00000105434	GRXCR1	ENSG00000215203	GRXCR1	30.8034	0.706262	0.988768	0.988768	30.582	0.0939787	0.999983	0.0558327	-0.173311	30.582	0.700836	0.999744	0.149574	-0.150441
ENSDARG00000105529	vgf			763.123	0.0182936	0.782809	0.782809	753.126	0.094129	0.999983	-0.12625	-0.17238	753.115	0.722302	0.999744	0.118258	-0.174435
ENSDARG00000053217	cox7a2a	ENSG00000112695	COX7A2	4082.05	0.833737	0.991457	0.991457	4255.27	0.0941341	0.999983	0.132672	0.0620102	4255.26	0.472276	0.999744	0.0869171	-0.0126572
ENSDARG00000018270	olfm1a	ENSG00000130558	OLFM1	4787.04	0.734269	0.989119	0.989119	4490.83	0.0942407	0.999983	-0.0337138	-0.153667	4490.84	0.563704	0.999744	0.105582	-0.0887186
ENSDARG00000014462	rab3c	ENSG00000152932	RAB3C	995.142	0.115967	0.89311	0.89311	979.144	0.0942527	0.999983	-0.068952	-0.123706	979.138	0.175381	0.999744	0.079289	-0.225903
ENSDARG00000062794	trim36	ENSG00000152503	TRIM36	187.484	0.135823	0.906818	0.906818	185.482	0.0942703	0.999983	0.147212	-0.00338876	185.483	0.252295	0.999744	0.112008	-0.132023
ENSDARG00000100872	otud1	ENSG00000165312	OTUD1	26.8736	0.17138	0.916549	0.916549	25.3139	0.094359	0.999983	0.20766	-0.0928526	25.3137	0.593893	0.999744	0.198333	-0.212435
ENSDARG00000076997	stxbp4	ENSG00000166263	STXBP4	45.8417	0.47268	0.96893	0.96893	48.7911	0.0944086	0.999983	0.188773	0.230316	48.7915	0.380255	0.999744	0.162087	0.355058
ENSDARG00000062060	gmeb1	ENSG00000162419	GMEB1	124.995	0.314981	0.954525	0.954525	121.908	0.0944871	0.999983	-0.108235	-0.100827	121.908	0.861405	0.999744	0.0804768	-0.0812735
ENSDARG00000116832	CR749164.1			26.7431	0.00110913	0.4453	0.4453	25.0268	0.0945387	0.999983	0.150491	0.281993	25.0268	0.948967	0.999744	0.188658	0.319872
ENSDARG00000060994	fbxw7	ENSG00000109670	FBXW7	262.637	0.708597	0.988866	0.988866	269.249	0.0945572	0.999983	0.038406	0.104447	269.249	0.449884	0.999744	0.0695359	0.160996
ENSDARG00000010641	slc20a1b	ENSG00000144136	SLC20A1	568.795	0.113919	0.890708	0.890708	561.893	0.0946366	0.999983	-0.0951464	-0.107234	561.892	0.788169	0.999744	0.0782324	-0.144964
ENSDARG00000103099	EARS2	ENSG00000103356	EARS2	71.5163	0.00295044	0.647915	0.647915	70.1706	0.0946957	0.999983	0.242569	0.176938	70.1702	0.86228	0.999744	0.166335	0.130687
ENSDARG00000044935	hpdb	ENSG00000158104	HPD	12.594	0.138887	0.9114	0.9114	12.2427	0.0947025	0.999983	-0.577482	-0.194948	12.2432	0.130102	0.999744	0.367321	0.242791
ENSDARG00000003326	cacng5a	ENSG00000075429	CACNG5	59.0271	0.36829	0.96475	0.96475	61.8345	0.0947729	0.999983	0.199483	0.183477	61.835	0.453713	0.999744	0.143492	0.09124
ENSDARG00000058370	ropn1l	ENSG00000145491	ROPN1L	17.1258	0.0334133	0.8412	0.8412	17.0572	0.0947803	0.999983	-0.696146	-0.185169	17.0576	0.602532	0.999744	0.462356	-0.287021
ENSDARG00000003203	rhcga	ENSG00000140519	RHCG	18.3515	0.16262	0.916374	0.916374	16.6914	0.094822	0.999983	-0.554349	-0.342262	16.6913	0.211228	0.999744	0.37057	0.0720464
ENSDARG00000042929	tmem120b	ENSG00000188735	TMEM120B	66.7346	0.3156	0.954914	0.954914	65.1646	0.0948751	0.999983	-0.194784	-0.10485	65.165	0.549168	0.999744	0.129703	-0.00979731
ENSDARG00000053019	rnft2	ENSG00000135119	RNFT2	296.406	0.107626	0.879702	0.879702	293.335	0.0949459	0.999983	0.176261	0.0225373	293.334	0.563409	0.999744	0.126871	-0.0737095
ENSDARG00000076043	si:dkeyp-73d8.9			27.9086	0.426762	0.96607	0.96607	23.8763	0.0950186	0.999983	-0.491951	-0.684812	23.8763	0.441767	0.999744	0.465036	-0.994073
ENSDARG00000102097	nfkbiz	ENSG00000144802	NFKBIZ	21.6691	0.504623	0.969957	0.969957	23.138	0.0951338	0.999983	0.0287965	0.413052	23.1382	0.263002	0.999744	0.311003	0.721249
ENSDARG00000021252	cct6a	ENSG00000132141	CCT6B	1119.21	0.838415	0.991727	0.991727	1086.78	0.0951455	0.999983	-0.0295052	-0.0795165	1086.78	0.781392	0.999744	0.0530855	-0.0716171
ENSDARG00000074506	tmem94	ENSG00000177728	TMEM94	83.1474	0.107561	0.879702	0.879702	81.6458	0.0953245	0.999983	-0.149625	-0.152185	81.6465	0.248757	0.999744	0.114432	-0.0190663
ENSDARG00000028725	adra1aa	ENSG00000120907	ADRA1A	8.94557	0.52704	0.971194	0.971194	9.03474	0.0953512	0.999983	0.303245	-0.0897593	9.03482	0.409483	0.999744	0.271531	-0.14437
ENSDARG00000056780	ssh1a	ENSG00000084112	SSH1	69.8202	0.237043	0.937694	0.937694	71.1941	0.095396	0.999983	0.0745058	0.171828	71.1943	0.602015	0.999744	0.113939	0.155654
ENSDARG00000051749	tigara			51.2344	0.16352	0.916374	0.916374	50.3034	0.0955524	0.999983	-0.238611	-0.0660483	50.3036	0.699444	0.999744	0.167403	-0.041882
ENSDARG00000023536	nnt	ENSG00000112992	NNT	1092.68	0.889211	0.993852	0.993852	1103.66	0.0957539	0.999983	0.0493043	-0.00721042	1103.67	0.502087	0.999744	0.0409814	0.0264922
ENSDARG00000020201	cdc73	ENSG00000134371	CDC73	170.702	0.405807	0.96607	0.96607	172.526	0.0959269	0.999983	0.0236668	0.102886	172.526	0.271731	0.999744	0.0702714	0.139975
ENSDARG00000028000	pfkpa	ENSG00000067057	PFKP	1675.88	0.873508	0.993852	0.993852	1644.17	0.0959319	0.999983	-0.00271999	-0.0630947	1644.17	0.983698	0.999744	0.04752	-0.0574606
ENSDARG00000004721	mpp5b	ENSG00000072415	MPP5	13.3022	0.181984	0.919536	0.919536	12.1715	0.0960112	0.999983	-0.527661	-0.293166	12.1716	0.269416	0.999744	0.357307	-0.343469
ENSDARG00000000503	stx1b	ENSG00000099365	STX1B	3873.16	0.745844	0.989119	0.989119	3714.21	0.0960212	0.999983	-0.0515624	-0.10242	3714.23	0.103589	0.999744	0.0650818	-0.00582234
ENSDARG00000088331	znf1028			52.3675	0.164869	0.916374	0.916374	50.6594	0.0961487	0.999983	-0.28579	-0.178761	50.6595	0.774086	0.999744	0.193671	-0.206367
ENSDARG00000070428	si:dkey-222b8.1			11.3294	0.334118	0.959996	0.959996	11.2725	0.0961723	0.999983	-0.340184	0.0346257	11.2726	0.301962	0.999744	0.270169	-0.193627
ENSDARG00000030694	atp6v1e1b	ENSG00000250565; ENSG00000131100	ATP6V1E2; ATP6V1E1	3934.45	0.827483	0.991457	0.991457	4049.79	0.0963671	0.999983	0.0864206	0.04766	4049.78	0.0830284	0.999744	0.0547724	-0.0198431
ENSDARG00000104370	esm1	ENSG00000164283	ESM1	119.128	0.758433	0.989119	0.989119	114.911	0.0963776	0.999983	0.00721269	-0.216627	114.912	0.437179	0.999744	0.164696	-0.249094
ENSDARG00000012368	ttc21b	ENSG00000123607	TTC21B	97.9656	0.396522	0.966065	0.966065	99.8449	0.0964566	0.999983	0.024705	0.167738	99.8446	0.919031	0.999744	0.122366	0.159957
ENSDARG00000099294	si:ch73-199g24.2	ENSG00000119321	FKBP15	123.47	0.529064	0.971194	0.971194	127.328	0.0964836	0.999983	0.0706354	0.113197	127.327	0.948967	0.999744	0.0757476	0.125688
ENSDARG00000098114	ctsa	ENSG00000064601	CTSA	147.466	0.221387	0.932955	0.932955	147.034	0.0965332	0.999983	-0.129583	-0.0568986	147.035	0.0156202	0.999744	0.0811267	-0.226119
ENSDARG00000101037	asf1ba	ENSG00000105011	ASF1B	14.1995	0.0391173	0.854139	0.854139	13.0731	0.0966186	0.999983	0.0441632	0.392074	13.0734	0.419826	0.999744	0.286301	0.150738
ENSDARG00000019842	cnot3b	ENSG00000088038	CNOT3	105.632	0.464067	0.967494	0.967494	103.426	0.0968899	0.999983	-0.0216783	-0.120467	103.427	0.438835	0.999744	0.0816141	-0.0623605
ENSDARG00000062594	coq7	ENSG00000167186	COQ7	260.906	0.180506	0.918597	0.918597	265.632	0.0969243	0.999983	0.0654617	0.144332	265.63	0.501366	0.999744	0.0958426	0.101709
ENSDARG00000032606	sept8a	ENSG00000164402	2008-09-01	224.181	0.37767	0.966053	0.966053	215.39	0.0969275	0.999983	-0.0969891	0.0698408	215.391	0.0820987	0.999744	0.106201	0.193671
ENSDARG00000094251	si:ch211-119d14.2			33.2734	0.245494	0.941079	0.941079	30.1505	0.0971417	0.999983	-0.276908	0.185112	30.1502	0.201899	0.999744	0.306243	0.17226
ENSDARG00000063330	mgat4a	ENSG00000071073	MGAT4A	205.711	0.222316	0.933029	0.933029	201.554	0.0972232	0.999983	-0.0869886	-0.0839432	201.554	0.356179	0.999744	0.065844	-0.0307963
ENSDARG00000056833	svopa	ENSG00000166111	SVOP	306.285	0.345486	0.960974	0.960974	296.223	0.0972887	0.999983	-0.0683102	-0.198174	296.222	0.138983	0.999744	0.128285	-0.018205
ENSDARG00000104697	si:dkey-57k17.1			48.3772	0.383383	0.966053	0.966053	45.891	0.0973412	0.999983	-0.255443	-0.115866	45.8915	0.162511	0.999744	0.165366	-0.302995
ENSDARG00000076404	mctp1a	ENSG00000175471	MCTP1	263.973	0.799298	0.991457	0.991457	255.565	0.097414	0.999983	0.030737	-0.125445	255.565	0.256345	0.999744	0.106763	-0.070608
ENSDARG00000074852	myo15b	ENSG00000266714	MYO15B	6.73479	0.682147	0.986902	0.986902	7.5216	0.0974247	0.999983	0.210107	0.477702	7.52151	0.468991	0.999744	0.322039	0.205596
ENSDARG00000101876	ints2			21.1315	0.11953	0.895933	0.895933	21.0073	0.097512	0.999983	0.0486857	0.384234	21.0065	0.443951	0.999744	0.283449	0.490431
ENSDARG00000110495	bgnb			15.8639	0.223955	0.933717	0.933717	15.4882	0.0975859	0.999983	0.847119	-0.166804	15.4886	0.311378	0.999744	0.719212	0.248529
ENSDARG00000110159	lig1			11.0045	0.0318667	0.83871	0.83871	11.0893	0.0976009	0.999983	0.36624	0.469222	11.0892	0.445877	0.999744	0.335191	0.479401
ENSDARG00000078458	ppp1r37	ENSG00000104866	PPP1R37	292.626	0.406819	0.96607	0.96607	294.734	0.0976504	0.999983	0.078603	0.0180967	294.734	0.348297	0.999744	0.0544981	0.0667262
ENSDARG00000014915	ndufab1b	ENSG00000004779	NDUFAB1	1588.44	0.464125	0.967494	0.967494	1627.65	0.0976993	0.999983	0.126546	0.0293309	1627.64	0.202381	0.999744	0.0860521	-0.0728616
ENSDARG00000021677	phf11			17.4667	0.407896	0.96607	0.96607	19.0386	0.0977641	0.999983	0.0314327	0.482478	19.039	0.220401	0.999744	0.361971	0.191568
ENSDARG00000103127	gpn2	ENSG00000142751	GPN2	167.041	0.906188	0.994081	0.994081	175.681	0.0979423	0.999983	0.0856033	0.139555	175.68	0.0457744	0.999744	0.088455	0.10608
ENSDARG00000037909	timm29	ENSG00000142444	TIMM29	179.459	0.222262	0.933029	0.933029	172.694	0.0979745	0.999983	0.0505163	-0.0726618	172.695	0.79606	0.999744	0.0819863	-0.0836119
ENSDARG00000111038	AL844899.1			29.6189	0.93234	0.995884	0.995884	27.301	0.0981525	0.999983	0.0893509	-0.606087	27.3015	0.831057	0.999744	0.488654	-0.49331
ENSDARG00000090980	apof	ENSG00000175336	APOF	249.887	0.208579	0.927829	0.927829	269.385	0.0982554	0.999983	-0.0441161	0.190633	269.385	0.511209	0.999744	0.167041	0.314519
ENSDARG00000109643	TMEM235 (1 of many)	ENSG00000204278	TMEM235	22.4537	0.694341	0.987935	0.987935	21.0195	0.0983216	0.999983	-0.161022	-0.265504	21.0196	0.964577	0.999744	0.172505	-0.261812
ENSDARG00000006025	tp53i11b	ENSG00000175274	TP53I11	331.011	0.294815	0.953651	0.953651	339.029	0.0983339	0.999983	0.0794685	0.113719	339.028	0.728338	0.999744	0.0781555	0.132131
ENSDARG00000079516	cisd1	ENSG00000122873	CISD1	581.386	0.282778	0.95134	0.95134	624.047	0.0983763	0.999983	0.138973	0.0542883	624.047	0.843522	0.999744	0.0940476	0.0152636
ENSDARG00000103783	cyyr1			188.837	0.390519	0.966065	0.966065	196.25	0.0984392	0.999983	0.121449	0.121215	196.249	0.906052	0.999744	0.0940272	0.144602
ENSDARG00000037655	pls3	ENSG00000102024	PLS3	139.269	0.645034	0.982481	0.982481	134.57	0.0984471	0.999983	-0.136117	-0.0484349	134.571	0.973641	0.999744	0.094834	-0.0517691
ENSDARG00000101222	oscp1a	ENSG00000181817	LSM10	80.188	0.0234066	0.804416	0.804416	82.017	0.0987275	0.999983	0.238082	0.277173	82.0168	0.173397	0.999744	0.191352	0.0548722
ENSDARG00000098355	atp5pd	ENSG00000167863	ATP5PD	1298.73	0.429612	0.96607	0.96607	1322.05	0.0988319	0.999983	0.0928265	0.0364875	1322.05	0.0770021	0.999744	0.0597279	-0.0589167
ENSDARG00000104251	prdm10	ENSG00000170325	PRDM10	86.432	0.136015	0.906818	0.906818	85.5771	0.0988328	0.999983	0.138581	0.0364588	85.5767	0.951072	0.999744	0.0971742	0.051122
ENSDARG00000113111	DGKD	ENSG00000077044	DGKD	51.5654	0.43807	0.96607	0.96607	51.0362	0.098884	0.999983	-0.069843	0.150721	51.0361	0.226822	0.999744	0.149532	0.323502
ENSDARG00000109236	hspb8			12.462	0.94835	0.995907	0.995907	8.63843	0.0988958	0.999983	-1.11656	-0.24039	8.63896	0.871067	0.999744	0.772009	-0.495897
ENSDARG00000062460	sgk3	ENSG00000104205	SGK3	224.067	0.0130707	0.764187	0.764187	239.878	0.0989213	0.999983	-0.135892	0.0492998	239.878	0.773076	0.999744	0.127861	0.113472
ENSDARG00000112358	dis3l			53.3678	0.0445081	0.857715	0.857715	54.1447	0.0990022	0.999983	0.198968	0.213091	54.1448	0.905486	0.999744	0.160365	0.193657
ENSDARG00000039522	tubb2	ENSG00000137285	TUBB2B	2157.66	0.999163	0.999733	0.999733	2165.97	0.0990571	0.999983	0.0807404	-0.0568624	2165.97	0.345749	0.999744	0.0909677	-0.118062
ENSDARG00000113259	sulf2a			61.083	0.949377	0.995907	0.995907	62.8694	0.0991087	0.999983	0.19645	-0.0984722	62.8702	0.861239	0.999744	0.201897	-0.0207813
ENSDARG00000041505	itm2bb	ENSG00000136156	ITM2B	327.696	0.341718	0.959996	0.959996	325.964	0.0991184	0.999983	-0.225736	-0.00632745	325.968	0.540647	0.999744	0.168569	-0.137087
ENSDARG00000109838	BX936451.1			33.7484	0.299246	0.953651	0.953651	34.1983	0.0991919	0.999983	-0.384834	0.0365644	34.1998	0.518653	0.999744	0.304631	0.00656759
ENSDARG00000116131	BX248401.1			66.8658	0.444607	0.96607	0.96607	61.3477	0.0992026	0.999983	-0.394818	-0.158152	61.3469	0.997513	0.999744	0.267517	-0.160464
ENSDARG00000068572	slc16a1b	ENSG00000155380	SLC16A1	72.9213	0.184644	0.921124	0.921124	71.9529	0.0992264	0.999983	-0.215846	-0.0318565	71.9531	0.900719	0.999744	0.156709	0.0136576
ENSDARG00000031345	RTKN	ENSG00000114993	RTKN	162.619	0.586797	0.976092	0.976092	157.306	0.0996453	0.999983	-0.0525108	-0.141571	157.306	0.685301	0.999744	0.0947829	-0.198954
ENSDARG00000015010	ccdc114	ENSG00000105479	CCDC114	24.4325	0.00743349	0.723239	0.723239	24.1702	0.0997198	0.999983	-0.273942	-0.24045	24.1704	0.980883	0.999744	0.205513	-0.234652
ENSDARG00000033234	stmn2a	ENSG00000104435	STMN2	5030.55	0.163606	0.916374	0.916374	5039.11	0.0997962	0.999983	-0.00481931	-0.0589307	5039.11	0.610916	0.999744	0.0434613	-0.0895636
ENSDARG00000076487	haao	ENSG00000162882	HAAO	34.0383	0.107249	0.878886	0.878886	35.2081	0.0998563	0.999983	-0.252826	0.060526	35.2082	0.542778	0.999744	0.219598	-0.105316
ENSDARG00000010956	sh3glb1b	ENSG00000097033	SH3GLB1	179.986	0.207761	0.927409	0.927409	179.463	0.100017	0.999983	0.108837	-0.0135751	179.463	0.845813	0.999744	0.0905544	-0.0485632
ENSDARG00000055445	slc22a15	ENSG00000197658; ENSG00000149742; ENSG00000196600; ENSG00000184999; ENSG00000168065	SLC22A24; SLC22A9; SLC22A25; SLC22A10; SLC22A11	129.317	0.564309	0.974221	0.974221	132.857	0.100126	0.999983	0.0426508	0.115324	132.857	0.983992	0.999744	0.0786282	0.119202
ENSDARG00000000394	matr3l1.1	ENSG00000015479; ENSG00000280987	MATR3	766.891	0.446825	0.96607	0.96607	754.172	0.100154	0.999983	-0.073906	-0.0445217	754.169	0.395623	0.999744	0.0494049	-0.0513759
ENSDARG00000026333	xkr7	ENSG00000260903	XKR7	161.617	0.14464	0.912843	0.912843	158.437	0.100165	0.999983	0.097591	-0.00943825	158.437	0.553271	0.999744	0.0789801	0.0473726
ENSDARG00000009488	gipc2	ENSG00000137960	GIPC2	75.8965	0.0450005	0.857715	0.857715	76.0489	0.1002	0.999983	-0.203869	-0.0533175	76.0496	0.310545	0.999744	0.139877	0.0750699
ENSDARG00000003081	mybphb	ENSG00000133055	MYBPH	34.6057	-	-	-	21.5823	0.100264	0.999983	0.485056	0.14686	21.582	0.00270278	0.985653	0.296482	0.0641434
ENSDARG00000060435	bnipl	ENSG00000163141	BNIPL	12.9673	0.829221	0.991457	0.991457	14.9071	0.10036	0.999983	0.18932	0.408076	14.907	0.541332	0.999744	0.28038	0.234557
ENSDARG00000076872	MPP4 (1 of many)	ENSG00000082126	MPP4	23.2007	0.526228	0.971194	0.971194	20.1208	0.100361	0.999983	-0.528854	-0.372371	20.1209	0.51061	0.999744	0.364951	-0.62559
ENSDARG00000039351	ccl19b			11.6565	0.142945	0.911923	0.911923	11.16	0.100514	0.999983	-0.0419282	0.692631	11.16	0.94318	0.999744	0.573365	0.790804
ENSDARG00000017653	rgs13	ENSG00000127074	RGS13	24.4089	0.354314	0.961926	0.961926	23.8067	0.100578	0.999983	-0.132647	0.302276	23.8059	0.69294	0.999744	0.300948	0.221187
ENSDARG00000010941	pomgnt2	ENSG00000144647	POMGNT2	130.914	0.00679637	0.716348	0.716348	132.527	0.100626	0.999983	-0.1088	-0.0362933	132.527	0.621568	0.999744	0.0749875	-0.0264169
ENSDARG00000063361	si:ch211-1e14.1			25.8239	0.675751	0.986503	0.986503	27.7137	0.10064	0.999983	0.121898	0.30381	27.7137	0.681237	0.999744	0.207376	0.410709
ENSDARG00000115790	krt4			39.4516	0.0663791	0.857715	0.857715	26.1128	0.100792	0.999983	-0.586018	0.631486	26.1166	0.401514	0.999744	0.799759	1.43817
ENSDARG00000013279	znf76	ENSG00000065029	ZNF76	90.7365	0.832173	0.991457	0.991457	95.6137	0.100808	0.999983	0.156795	0.113413	95.6145	0.187078	0.999744	0.105929	0.225103
ENSDARG00000101039	zdhhc15a	ENSG00000102383	ZDHHC15	16.746	0.87875	0.993852	0.993852	15.8301	0.101144	0.999983	0.0753222	-0.378434	15.8299	0.88329	0.999744	0.315342	-0.269194
ENSDARG00000062134	kcnab2b	ENSG00000069424	KCNAB2	169.006	0.253223	0.944964	0.944964	173.544	0.101175	0.999983	0.162943	0.120802	173.542	0.591741	0.999744	0.113955	0.0811828
ENSDARG00000016494	ddc	ENSG00000132437	DDC	54.8781	0.254744	0.944964	0.944964	58.2702	0.101217	0.999983	0.121236	-0.097176	58.2706	0.493923	0.999744	0.1443	-0.207565
ENSDARG00000076755	ap5s1	ENSG00000125843	AP5S1	181.357	0.0145609	0.777076	0.777076	179.412	0.101238	0.999983	0.113668	0.132149	179.412	0.249352	0.999744	0.0938077	0.0440576
ENSDARG00000101169	grap2b	ENSG00000100351	GRAP2	38.8309	0.056098	0.857715	0.857715	35.2191	0.10124	0.999983	-0.0852485	0.267921	35.2188	0.00216394	0.98022	0.215381	-0.211043
ENSDARG00000032431	mpv17	ENSG00000115204	MPV17	61.8515	0.429739	0.96607	0.96607	64.7535	0.101258	0.999983	0.0957646	0.257745	64.7526	0.677019	0.999744	0.177023	0.360659
ENSDARG00000002830	trmt2a	ENSG00000099899	TRMT2A	50.5343	0.530903	0.971194	0.971194	53.3872	0.101292	0.999983	0.0849303	0.237568	53.3878	0.947479	0.999744	0.163681	0.214937
ENSDARG00000033160	nr1d1	ENSG00000126368	NR1D1	69.4018	0.489874	0.969347	0.969347	52.4993	0.101326	0.999983	-0.416189	-0.478397	52.4986	0.846268	0.999744	0.354705	-0.439626
ENSDARG00000057321	tut1	ENSG00000149016; ENSG00000255508	TUT1; AP002990.1	45.5922	0.112598	0.889172	0.889172	46.4874	0.101328	0.999983	0.185965	0.176101	46.4873	0.644525	0.999744	0.140342	0.203375
ENSDARG00000114467	nanp			25.824	0.722576	0.989022	0.989022	32.0569	0.10165	0.999983	0.537572	0.543662	32.0559	0.659211	0.999744	0.411441	0.778589
ENSDARG00000114329	HOOK3	ENSG00000168172	HOOK3	144.208	0.167534	0.916374	0.916374	141.225	0.101755	0.999983	-0.120724	-0.207783	141.225	0.300017	0.999744	0.137164	-0.331156
ENSDARG00000111312	pabpc4			23.9819	0.103311	0.878564	0.878564	11.5161	0.101822	0.999983	0.126136	-0.954676	11.5163	0.969903	0.999744	0.745008	-0.959693
ENSDARG00000033742	nt5c1bb	ENSG00000185013; ENSG00000250741	NT5C1B; NT5C1B-RDH14	23.2396	0.955069	0.99758	0.99758	23.1027	0.101849	0.999983	-0.196933	0.0790176	23.1027	0.933694	0.999744	0.192262	0.0341441
ENSDARG00000069265	matn3b	ENSG00000132031	MATN3	27.1352	0.245124	0.940773	0.940773	30.3727	0.102047	0.999983	0.342671	-0.297699	30.3725	0.788959	0.999744	0.427878	-0.244094
ENSDARG00000063295	myh9a	ENSG00000100345	MYH9	26.0956	0.241873	0.93947	0.93947	23.5251	0.102096	0.999983	-0.280474	0.240155	23.5258	0.415598	0.999744	0.348419	0.538835
ENSDARG00000003573	dctn5	ENSG00000166847	DCTN5	531.103	0.599964	0.97749	0.97749	544.67	0.102107	0.999983	0.1049	0.0320807	544.671	0.168837	0.999744	0.0702736	-0.057315
ENSDARG00000004433	btk	ENSG00000010671	BTK	8.08151	0.0078237	0.723239	0.723239	8.8188	0.102361	0.999983	-0.415091	-0.0478024	8.81864	0.518153	0.999744	0.292761	-0.188098
ENSDARG00000074836	setmar			114.962	0.0577997	0.857715	0.857715	130.072	0.102396	0.999983	1.06333	0.893246	130.072	0.331134	0.999744	0.716292	1.7229
ENSDARG00000086458	hdac10	ENSG00000100429	HDAC10	48.9381	0.559899	0.974221	0.974221	43.0203	0.102568	0.999983	-0.203898	-0.238069	43.0205	0.338586	0.999744	0.175097	-0.0717577
ENSDARG00000018179	acvrl1	ENSG00000139567	ACVRL1	130.62	0.871035	0.993852	0.993852	140.894	0.102623	0.999983	0.153828	0.201546	140.894	0.350592	0.999744	0.139834	0.118684
ENSDARG00000034256	cdk10	ENSG00000185324	CDK10	73.2325	0.617835	0.980774	0.980774	75.3726	0.102735	0.999983	0.128021	-0.0806853	75.3728	0.782702	0.999744	0.142368	-0.0134482
ENSDARG00000045514	atp5f1c	ENSG00000165629	ATP5F1C	3906.42	0.379855	0.966053	0.966053	3942.12	0.102738	0.999983	0.0872563	0.01398	3942.11	0.581751	0.999744	0.0629946	-0.0310571
ENSDARG00000079371	lrrc3ca			12.0046	0.551172	0.971201	0.971201	12.7924	0.102784	0.999983	0.383423	0.0497525	12.7926	0.475116	0.999744	0.279445	0.213898
ENSDARG00000062687	kcnh7	ENSG00000184611	KCNH7	156.898	0.153911	0.916374	0.916374	157.773	0.102972	0.999983	0.147516	0.0717986	157.774	0.186238	0.999744	0.09768	0.193614
ENSDARG00000090890	cmklr1	ENSG00000174600	CMKLR1	39.7147	0.0309796	0.83871	0.83871	37.4835	0.10314	0.999983	0.195875	0.295608	37.4839	0.475245	0.999744	0.200638	0.128125
ENSDARG00000019231	sptan1	ENSG00000197694	SPTAN1	2547.56	0.206858	0.927409	0.927409	2556.95	0.103255	0.999983	0.0907925	0.0312823	2556.95	0.186137	0.999744	0.0604696	0.0698989
ENSDARG00000031845	mboat2a	ENSG00000143797	MBOAT2	56.9311	0.99569	0.999589	0.999589	58.1168	0.103288	0.999983	0.138735	-0.0465254	58.1168	0.624196	0.999744	0.132197	0.0274993
ENSDARG00000075178	lpcat3	ENSG00000111684	LPCAT3	63.4181	0.314858	0.954525	0.954525	61.0081	0.103348	0.999983	-0.131055	-0.133394	61.0085	0.652154	0.999744	0.105364	-0.0638748
ENSDARG00000008022	kif18a			8.60968	0.0188854	0.782809	0.782809	8.37853	0.10336	0.999983	0.253155	0.423071	8.37853	0.653351	0.999744	0.288192	0.601703
ENSDARG00000093382	uqcc3			1218	0.565514	0.974221	0.974221	1249.04	0.103372	0.999983	0.0370599	0.129344	1249.03	0.601131	0.999744	0.0896113	0.145012
ENSDARG00000006456	pdgfrl	ENSG00000104213	PDGFRL	25.0285	0.0951546	0.873571	0.873571	28.9934	0.103483	0.999983	0.30348	-0.153814	28.9949	0.603523	0.999744	0.314836	-0.291529
ENSDARG00000062752	mfap3l	ENSG00000198948	MFAP3L	353.054	0.0300285	0.83274	0.83274	361.123	0.103487	0.999983	-0.103411	0.00047312	361.126	0.573949	0.999744	0.0801619	-0.044797
ENSDARG00000115655	znf1078			17.539	0.302338	0.953651	0.953651	18.0068	0.103547	0.999983	0.0624982	-0.366444	18.0068	0.308056	0.999744	0.291624	-0.615142
ENSDARG00000052641	kpna3	ENSG00000102753	KPNA3	434.206	0.00280422	0.633113	0.633113	436.979	0.103574	0.999983	-0.0734867	-0.059092	436.981	0.834393	0.999744	0.053484	-0.0591305
ENSDARG00000071213	rgl3a	ENSG00000159496; ENSG00000205517; ENSG00000237441	RGL4; RGL3; RGL2	22.2608	0.855099	0.993852	0.993852	24.2879	0.103707	0.999983	-0.122126	0.324827	24.2873	0.0558185	0.999744	0.307852	-0.0585986
ENSDARG00000053724	adcyap1r1a	ENSG00000078549	ADCYAP1R1	533.488	0.994916	0.999529	0.999529	533.976	0.103836	0.999983	-0.0584129	0.0857187	533.975	0.411015	0.999744	0.0969297	0.174193
ENSDARG00000030237	pgrmc2	ENSG00000164040	PGRMC2	581.45	0.206558	0.927409	0.927409	574.635	0.104126	0.999983	-0.0612565	-0.0541896	574.635	0.819696	0.999744	0.0460436	-0.0725575
ENSDARG00000015887	b2ml			1301.68	0.105009	0.878564	0.878564	1361.33	0.104132	0.999983	-0.106647	0.0566334	1361.33	0.783944	0.999744	0.111689	0.0080498
ENSDARG00000005941	yes1	ENSG00000176105	YES1	251.478	0.038134	0.84913	0.84913	250.832	0.104154	0.999983	-0.078879	-0.0594915	250.832	0.597064	0.999744	0.0558213	-0.060525
ENSDARG00000077217	zgc:162184	ENSG00000214711	CAPN14	22.3772	0.505518	0.969957	0.969957	21.7649	0.104266	0.999983	-0.151422	0.209312	21.7647	0.868595	0.999744	0.247266	0.273692
ENSDARG00000067567	SLC6A13	ENSG00000010379	SLC6A13	150.411	0.34015	0.959996	0.959996	144.821	0.104403	0.999983	-0.183739	-0.151244	144.822	0.198366	0.999744	0.12961	-0.0124295
ENSDARG00000074790	rab5if	ENSG00000259399; ENSG00000101084	TGIF2-RAB5IF; RAB5IF	159.897	0.441613	0.96607	0.96607	163.484	0.104639	0.999983	0.0335725	0.123148	163.484	0.0890278	0.999744	0.0831832	0.0075784
ENSDARG00000068397	tns2b	ENSG00000111077	TNS2	13.5013	0.654773	0.985887	0.985887	14.2974	0.104663	0.999983	0.00854883	0.31924	14.2975	0.769653	0.999744	0.251868	0.198139
ENSDARG00000034893	rarab	ENSG00000143257; ENSG00000143365	NR1I3; RORC	135.707	0.0504463	0.857715	0.857715	135.389	0.104721	0.999983	0.0665068	0.137201	135.389	0.865881	0.999744	0.0926832	0.103091
ENSDARG00000010331	radx	ENSG00000147231	RADX	17.4319	0.235579	0.937694	0.937694	17.653	0.104763	0.999983	0.302838	0.0900291	17.6528	0.92793	0.999744	0.20958	0.0749066
ENSDARG00000037383	pax5	ENSG00000196092	PAX5	21.2667	0.834701	0.991457	0.991457	19.8744	0.104827	0.999983	0.0933891	-0.402033	19.8746	0.734918	0.999744	0.340082	-0.538917
ENSDARG00000098753	elmo1	ENSG00000155849	ELMO1	1809.31	0.570867	0.974253	0.974253	1811.2	0.104834	0.999983	0.0235931	-0.0517048	1811.21	0.532968	0.999744	0.0514826	-0.0794261
ENSDARG00000090617	ctif	ENSG00000134030	CTIF	54.3073	0.425611	0.96607	0.96607	55.8024	0.10486	0.999983	0.0464485	0.188359	55.8022	0.378392	0.999744	0.133301	0.298316
ENSDARG00000003827	snapc1b	ENSG00000023608	SNAPC1	45.7784	0.476563	0.96893	0.96893	48.5892	0.104943	0.999983	0.281537	0.148844	48.5882	0.841017	0.999744	0.190881	0.141612
ENSDARG00000059035	porb	ENSG00000127948	POR	347.98	0.0242629	0.804416	0.804416	351.143	0.105028	0.999983	-0.130645	-0.140826	351.148	0.339963	0.999744	0.105027	-0.233212
ENSDARG00000043697	nefmb			509.881	0.408755	0.96607	0.96607	540.543	0.105085	0.999983	0.144113	-0.164316	540.544	0.0495565	0.999744	0.195907	-0.501164
ENSDARG00000098932	gigyf1a	ENSG00000146830	GIGYF1	160.558	0.526307	0.971194	0.971194	161.464	0.105149	0.999983	0.0868427	-0.0286325	161.464	0.37828	0.999744	0.0796531	0.0272581
ENSDARG00000026350	wasb	ENSG00000015285	WAS	52.0559	0.47613	0.96893	0.96893	48.9122	0.10521	0.999983	-0.301179	-0.130652	48.9119	0.13368	0.999744	0.194541	-0.393537
ENSDARG00000006811	sult1st6	ENSG00000198075	SULT1C4	18.2237	0.338806	0.959996	0.959996	18.3743	0.105267	0.999983	-0.316086	0.0760307	18.3741	0.39252	0.999744	0.275515	0.168906
ENSDARG00000070801	opa1	ENSG00000198836	OPA1	492.094	0.607483	0.978974	0.978974	506.2	0.105327	0.999983	0.0692058	0.0272879	506.2	0.248823	0.999744	0.0468868	0.0826926
ENSDARG00000028275	sult1st1	ENSG00000261052; ENSG00000213648; ENSG00000284695; ENSG00000109193; ENSG00000197165; ENSG00000196502; ENSG00000105398	SULT1A3; SULT1A4; AC108941.2; SULT1E1; SULT1A2; SULT1A1; SULT2A1	43.6134	0.104495	0.878564	0.878564	40.6035	0.105552	0.999983	-0.335346	-0.435718	40.6031	0.9713	0.999744	0.313456	-0.489359
ENSDARG00000036894	zgc:101853	ENSG00000164022	AIMP1	19.2551	0.131728	0.905227	0.905227	15.4052	0.105569	0.999983	0.458159	-0.139128	15.4055	0.355125	0.999744	0.411341	-0.189021
ENSDARG00000061294	arhgap5	ENSG00000100852	ARHGAP5	270.486	0.183973	0.921124	0.921124	268.776	0.105582	0.999983	-0.00950427	0.0967741	268.775	0.372111	0.999744	0.0789502	0.154891
ENSDARG00000078772	nbr1b	ENSG00000188554	NBR1	499.736	0.451167	0.96607	0.96607	489.501	0.105589	0.999983	-0.0385632	-0.0932476	489.5	0.516018	0.999744	0.0627628	-0.0875546
ENSDARG00000086288	scg3	ENSG00000104112	SCG3	2161.01	0.0128303	0.764187	0.764187	2169.04	0.105603	0.999983	-0.0880835	-0.0608136	2169.04	0.0567195	0.999744	0.0578114	-0.131189
ENSDARG00000070213	etnk2	ENSG00000143845	ETNK2	76.7831	0.0837059	0.859109	0.859109	74.3756	0.105866	0.999983	-0.188388	-0.140051	74.3761	0.841633	0.999744	0.135558	-0.140299
ENSDARG00000104605	si:ch73-299h12.4			81.8101	0.0052449	0.700606	0.700606	78.6192	0.10589	0.999983	0.223577	0.105141	78.6197	0.0900825	0.999744	0.144503	0.216308
ENSDARG00000018765	pknox1.1	ENSG00000160199	PKNOX1	204.649	0.635269	0.981208	0.981208	202.754	0.106095	0.999983	0.0666587	-0.0419226	202.754	0.583878	0.999744	0.0729176	-0.0956677
ENSDARG00000019038	sgsm3	ENSG00000100359	SGSM3	390.687	0.395835	0.966065	0.966065	400.952	0.106106	0.999983	0.0749611	-0.0208986	400.951	0.52986	0.999744	0.0679822	0.0218872
ENSDARG00000071790	znf1153			46.5731	0.533297	0.971194	0.971194	43.6818	0.10612	0.999983	-0.216298	-0.20718	43.682	0.187524	0.999744	0.160182	-0.0883966
ENSDARG00000100097	mafgb	ENSG00000197063	MAFG	91.2741	0.689748	0.987424	0.987424	89.1617	0.106381	0.999983	-0.131495	0.0819588	89.1619	0.647549	0.999744	0.145513	0.172788
ENSDARG00000091243	znf975			20.4405	0.658089	0.985887	0.985887	22.3238	0.106398	0.999983	0.13463	0.461596	22.3242	0.898457	0.999744	0.326962	0.476792
ENSDARG00000100482	pmt			51.29	0.847944	0.993158	0.993158	50.4495	0.106498	0.999983	0.0725546	-0.133719	50.4499	0.346328	0.999744	0.141071	-0.278852
ENSDARG00000115956	CABZ01044281.1	ENSG00000151914	DST	19.3937	0.207255	0.927409	0.927409	18.4039	0.106657	0.999983	-0.155317	0.253888	18.4041	0.580111	0.999744	0.285751	0.0596028
ENSDARG00000092558	or123-1			11.3131	0.00162829	0.504794	0.504794	10.4103	0.106687	0.999983	0.389651	0.230626	10.4101	0.614577	0.999744	0.266266	0.0396194
ENSDARG00000041299	zgc:110796	ENSG00000135097	MSI1	22.943	0.358434	0.9634	0.9634	24.4788	0.106717	0.999983	0.288099	0.187811	24.4789	0.686365	0.999744	0.198402	0.0828272
ENSDARG00000093201	si:dkey-112e17.1			61.0687	0.89928	0.993852	0.993852	57.526	0.106877	0.999983	-0.207444	-0.0330387	57.5265	0.803724	0.999744	0.149065	-0.0405455
ENSDARG00000096030	si:dkey-262g12.7			24.6974	0.923697	0.994986	0.994986	23.6093	0.10709	0.999983	-0.257144	0.0019078	23.6094	0.954763	0.999744	0.200742	0.0336165
ENSDARG00000100374	txnrd3	ENSG00000197763	TXNRD3	414.769	0.0721933	0.857715	0.857715	413.241	0.107146	0.999983	-0.0445697	-0.0917043	413.241	0.132072	0.999744	0.0602967	-0.170884
ENSDARG00000041429	ints14	ENSG00000138614	INTS14	156.709	0.888365	0.993852	0.993852	163.13	0.107148	0.999983	0.0336826	0.149117	163.129	0.985214	0.999744	0.107706	0.160996
ENSDARG00000015123	dnase1l4.1			12.9065	0.455721	0.966662	0.966662	10.363	0.107195	0.999983	-0.0181689	-0.777502	10.3625	0.695159	0.999744	0.553767	-0.468413
ENSDARG00000073707	cnksr2b	ENSG00000149970	CNKSR2	420.395	0.0616478	0.857715	0.857715	421.416	0.107216	0.999983	0.0401999	0.0855942	421.414	0.491795	0.999744	0.0575768	0.0969694
ENSDARG00000019195	vps9d1	ENSG00000075399	VPS9D1	200.058	0.919014	0.994986	0.994986	208.962	0.107225	0.999983	0.0550923	0.131925	208.961	0.855889	0.999744	0.0909132	0.16009
ENSDARG00000014041	smarcad1a	ENSG00000163104	SMARCAD1	84.6463	0.164564	0.916374	0.916374	81.2526	0.107286	0.999983	-0.23788	-0.186037	81.2531	0.780981	0.999744	0.172241	-0.27166
ENSDARG00000028335	hmga1a			1128.82	0.45193	0.96607	0.96607	1090.42	0.10733	0.999983	-0.0662093	-0.0306216	1090.43	0.736369	0.999744	0.0454086	-0.0352399
ENSDARG00000042989	si:dkeyp-84f3.5	ENSG00000119574	ZBTB45	140.577	0.0337563	0.8412	0.8412	140.928	0.107332	0.999983	-0.0979176	-0.0811351	140.928	0.777356	0.999744	0.0707886	-0.0631208
ENSDARG00000097938	asb5a			11.2441	0.0688764	0.857715	0.857715	11.0265	0.107354	0.999983	0.481872	0.376268	11.0265	0.171361	0.999744	0.32208	0.0124461
ENSDARG00000023678	ercc5			71.2744	0.213756	0.929362	0.929362	63.0041	0.107402	0.999983	-0.274617	-0.0232396	63.005	0.193434	0.999744	0.20199	0.221131
ENSDARG00000033466	tagln2	ENSG00000149591	TAGLN	279.384	0.160081	0.916374	0.916374	270.036	0.107469	0.999983	-0.148759	-0.265437	270.04	0.626148	0.999744	0.180839	-0.156691
ENSDARG00000055731	si:dkeyp-69e1.8	ENSG00000133574; ENSG00000133561; ENSG00000213203; ENSG00000106560	GIMAP4; GIMAP6; GIMAP1; GIMAP2	98.3966	0.516608	0.970978	0.970978	102.133	0.107557	0.999983	0.116479	-0.0780009	102.134	0.163044	0.999744	0.129283	-0.148737
ENSDARG00000109687	rem2			130.534	0.558253	0.974107	0.974107	116.961	0.107733	0.999983	-0.324193	-0.296218	116.96	0.0349228	0.999744	0.233612	-0.0666971
ENSDARG00000013236	dhcr24	ENSG00000116133	DHCR24	100.464	0.337463	0.959996	0.959996	96.2948	0.107872	0.999983	-0.175133	-0.199034	96.2959	0.510534	0.999744	0.148662	-0.124635
ENSDARG00000015422	ppil1	ENSG00000137168	PPIL1	97.6297	0.815589	0.991457	0.991457	95.7285	0.10792	0.999983	0.0616532	-0.181	95.7295	0.560119	0.999744	0.168926	-0.271706
ENSDARG00000045641	usp3	ENSG00000140455	USP3	139.017	0.812929	0.991457	0.991457	146.909	0.107925	0.999983	0.0932608	0.126888	146.909	0.82476	0.999744	0.0900436	0.096828
ENSDARG00000017427	phf20l1	ENSG00000129292	PHF20L1	135.824	0.264735	0.945742	0.945742	137.857	0.108027	0.999983	0.0762827	0.0964115	137.857	0.743749	0.999744	0.068736	0.065939
ENSDARG00000058389	ccl19a.1			224.003	0.136828	0.908112	0.908112	234.007	0.108035	0.999983	0.323644	0.547318	234	0.190481	0.999744	0.35742	0.0855849
ENSDARG00000056258	cdc27	ENSG00000004897	CDC27	248.71	0.119357	0.895933	0.895933	250.1	0.108082	0.999983	0.0566704	0.0838693	250.099	0.581933	0.999744	0.0579277	0.125977
ENSDARG00000054649	rac1l			12.5371	0.186645	0.921124	0.921124	13.4278	0.108084	0.999983	0.340263	0.3468	13.4281	0.206865	0.999744	0.259567	0.620914
ENSDARG00000069009	si:ch211-147a11.3	ENSG00000198912	C1orf174	303.69	0.12734	0.90229	0.90229	308.494	0.108171	0.999983	0.104708	0.111515	308.496	0.541026	0.999744	0.0842642	0.0455484
ENSDARG00000019973	stk38a	ENSG00000112079	STK38	65.626	0.00982664	0.735084	0.735084	63.6211	0.108482	0.999983	-0.232644	-0.232166	63.6213	0.569756	0.999744	0.185607	-0.0931327
ENSDARG00000022904	skilb	ENSG00000136603	SKIL	175.67	0.67584	0.986503	0.986503	166.006	0.10859	0.999983	-0.0831707	-0.113523	166.006	0.858837	0.999744	0.0807228	-0.112572
ENSDARG00000112584	dusp4			45.2372	0.462139	0.967494	0.967494	44.2548	0.108682	0.999983	-0.311348	-0.0290641	44.2541	0.55554	0.999744	0.226551	-0.0399141
ENSDARG00000105746	LO018124.1			14.638	0.124289	0.900147	0.900147	14.0915	0.108732	0.999983	-0.727897	-0.665486	14.0914	0.714434	0.999744	0.545422	-0.596005
ENSDARG00000012986	adal	ENSG00000168803	ADAL	22.7904	0.818058	0.991457	0.991457	22.6627	0.108734	0.999983	0.226277	-0.212261	22.6629	0.653375	0.999744	0.290813	-0.399345
ENSDARG00000040890	fdps	ENSG00000160752	FDPS	449.045	0.732924	0.989119	0.989119	426.516	0.108752	0.999983	-0.0109185	-0.166217	426.52	0.555022	0.999744	0.124964	-0.079526
ENSDARG00000099930	col27a1b			11.6883	0.146329	0.914307	0.914307	11.1255	0.108868	0.999983	-0.305947	-0.318577	11.1256	0.260487	0.999744	0.248656	-0.0571176
ENSDARG00000036793	ttll5			20.4883	0.970239	0.998996	0.998996	18.9492	0.108881	0.999983	-0.0496464	-0.267255	18.9495	0.499167	0.999744	0.184327	-0.142426
ENSDARG00000013843	sept5a	ENSG00000184702; ENSG00000284874	Sep-05; AC000093.1	1430.93	0.00873464	0.723239	0.723239	1499.44	0.108921	0.999983	0.0604085	-0.023627	1499.44	0.269547	0.999744	0.0577976	-0.0875751
ENSDARG00000113456	pcmtd2			90.5055	0.578397	0.975483	0.975483	88.7007	0.10893	0.999983	0.525141	-0.318515	88.7022	0.657353	0.999744	0.582911	-0.0243006
ENSDARG00000017834	micall2b	ENSG00000164877	MICALL2	12.9278	0.256769	0.944964	0.944964	11.351	0.108963	0.999983	-0.334237	0.0591799	11.3511	0.106187	0.999744	0.28544	-0.299076
ENSDARG00000070957	im:7160594	ENSG00000109736	MFSD10	98.7343	0.106775	0.878564	0.878564	100.802	0.109033	0.999983	0.13524	0.268267	100.8	0.671067	0.999744	0.182861	0.20082
ENSDARG00000078494	adamts14	ENSG00000138316	ADAMTS14	20.8008	0.574216	0.974634	0.974634	19.7529	0.109096	0.999983	0.0984251	-0.228483	19.7531	0.247353	0.999744	0.21843	-0.287329
ENSDARG00000026476	tia1l			631.324	0.0759384	0.857715	0.857715	634.939	0.109138	0.999983	-0.0930168	-0.034876	634.939	0.647518	0.999744	0.064375	-0.00995074
ENSDARG00000045486	pawr	ENSG00000177425	PAWR	84.8177	0.512507	0.969957	0.969957	82.8816	0.109364	0.999983	-0.175778	-0.0341702	82.8813	0.553259	0.999744	0.125618	-0.0663752
ENSDARG00000098809	snap91	ENSG00000065609	SNAP91	685.123	0.995094	0.999529	0.999529	673.601	0.109563	0.999983	-0.00859427	-0.0568778	673.603	0.0716734	0.999744	0.0394412	0.00715911
ENSDARG00000020618	gatd3a	ENSG00000276612; ENSG00000280071; ENSG00000160221	FP565260.2; GATD3B; GATD3A	477.907	0.891604	0.993852	0.993852	493.715	0.10958	0.999983	0.0828829	0.0389094	493.718	0.082455	0.999744	0.0544538	-0.0471607
ENSDARG00000098954	stard13b	ENSG00000133121	STARD13	81.561	0.0682406	0.857715	0.857715	91.1541	0.109768	0.999983	-0.0420035	0.183866	91.1525	0.435469	0.999744	0.164248	0.0383767
ENSDARG00000008540	sox21b	ENSG00000125285	SOX21	192.602	0.806046	0.991457	0.991457	186.757	0.109823	0.999983	-0.137298	0.0299744	186.757	0.686183	0.999744	0.121433	0.0214466
ENSDARG00000116994	CABZ01109480.1	ENSG00000134516	DOCK2	38.6037	0.665207	0.985887	0.985887	34.0853	0.109828	0.999983	-0.0028464	-0.359461	34.0853	0.932768	0.999744	0.275403	-0.343933
ENSDARG00000116755	kdm7ab			13.3751	0.753898	0.989119	0.989119	11.9673	0.109927	0.999983	0.705636	-1.29178	11.967	0.914246	0.999744	1.16609	-0.952786
ENSDARG00000046098	ebp	ENSG00000147155	EBP	75.8502	0.55708	0.973671	0.973671	66.7294	0.109982	0.999983	-0.181324	-0.259555	66.7298	0.873698	0.999744	0.18417	-0.298959
ENSDARG00000073757	pdzrn3a	ENSG00000121440	PDZRN3	42.9598	0.882703	0.993852	0.993852	37.8915	0.109983	0.999983	-0.600366	-0.141485	37.8899	0.0487869	0.999744	0.39826	0.481993
ENSDARG00000090585	gpc1b	ENSG00000063660	GPC1	331.607	0.948153	0.995907	0.995907	314.696	0.109984	0.999983	-0.121161	-0.0953954	314.699	0.315106	0.999744	0.0866616	-0.0193399
ENSDARG00000076569	ndp			119.82	0.00954188	0.725987	0.725987	126.318	0.109994	0.999983	0.0439002	-0.190234	126.319	0.113646	0.999744	0.160578	-0.425377
ENSDARG00000037177	zc3h13	ENSG00000123200	ZC3H13	181.052	0.220244	0.932419	0.932419	183.801	0.110011	0.999983	0.0905408	0.0693633	183.802	0.722254	0.999744	0.0648946	0.0963146
ENSDARG00000055635	crk	ENSG00000167193	CRK	559.142	0.00610688	0.716348	0.716348	568.667	0.110059	0.999983	-0.105991	-0.041435	568.668	0.732142	0.999744	0.0732554	-0.0731987
ENSDARG00000021948	tnc	ENSG00000041982	TNC	127.818	0.595356	0.977096	0.977096	120.401	0.110103	0.999983	-0.145007	-0.209908	120.401	0.603258	0.999744	0.146278	-0.174566
ENSDARG00000090751	zc3h3	ENSG00000014164	ZC3H3	56.3993	0.0153736	0.777076	0.777076	55.1029	0.110174	0.999983	0.152875	0.13961	55.1032	0.744448	0.999744	0.114407	0.180706
ENSDARG00000116862	pimr64			19.9523	0.239215	0.937694	0.937694	20.1164	0.110295	0.999983	0.00786367	0.351067	20.1165	0.334619	0.999744	0.270133	0.174343
ENSDARG00000035887	zgc:91944			199.09	0.94432	0.995907	0.995907	203.717	0.110342	0.999983	0.0855028	0.0124347	203.717	0.942478	0.999744	0.0642135	0.01662
ENSDARG00000077215	eif4g3a	ENSG00000075151	EIF4G3	230.454	0.567397	0.974253	0.974253	229.048	0.110498	0.999983	0.066705	-0.0339836	229.049	0.657471	0.999744	0.0699637	-0.0109028
ENSDARG00000039352	pald1b	ENSG00000107719	PALD1	197.574	0.101139	0.875791	0.875791	204.009	0.110528	0.999983	-0.234427	0.0222347	204.006	0.204164	0.999744	0.187546	0.217451
ENSDARG00000089538	rnf166	ENSG00000158717	RNF166	121.209	0.0557004	0.857715	0.857715	122.027	0.110561	0.999983	0.0968652	0.191277	122.029	0.118748	0.999744	0.126341	0.185895
ENSDARG00000007711	rab3il1	ENSG00000167994	RAB3IL1	41.9286	0.361194	0.9634	0.9634	40.9014	0.110584	0.999983	-0.0577842	-0.257373	40.9013	0.157004	0.999744	0.178584	-0.0583941
ENSDARG00000111837	trhde.2	ENSG00000072657	TRHDE	138.517	0.756784	0.989119	0.989119	146.909	0.110714	0.999983	0.142608	0.0760326	146.91	0.440093	0.999744	0.0974146	-0.00164734
ENSDARG00000098901	CABZ01002768.1			12.847	0.437083	0.96607	0.96607	13.9614	0.110976	0.999983	0.264449	-0.343554	13.9615	0.487862	0.999744	0.401238	-0.607759
ENSDARG00000046090	dhrs11a	ENSG00000278535	DHRS11	47.845	0.665215	0.985887	0.985887	50.246	0.111101	0.999983	0.0815672	0.21075	50.246	0.999634	0.999903	0.150437	0.208791
ENSDARG00000056630	angptl5	ENSG00000187151	ANGPTL5	18.9156	0.670236	0.985887	0.985887	21.2446	0.111133	0.999983	0.450161	0.124388	21.2451	0.370043	0.999744	0.322608	0.250419
ENSDARG00000111697	ess2			88.616	0.505956	0.969957	0.969957	86.3355	0.111425	0.999983	0.169834	-0.131214	86.3336	0.318262	0.999744	0.20133	0.0795608
ENSDARG00000060072	abi3a			72.1799	0.829557	0.991457	0.991457	77.3741	0.111452	0.999983	0.150703	0.168625	77.3753	0.600057	0.999744	0.127809	0.075684
ENSDARG00000057737	rxraa	ENSG00000186350	RXRA	111.505	0.295721	0.953651	0.953651	113.879	0.111554	0.999983	0.0982556	0.185519	113.879	0.802167	0.999744	0.128416	0.174022
ENSDARG00000035406	ttc33	ENSG00000113638	TTC33	111.023	0.495595	0.969491	0.969491	113.39	0.111597	0.999983	0.0897468	-0.153649	113.391	0.382948	0.999744	0.165574	-0.229519
ENSDARG00000041381	arntl2	ENSG00000029153	ARNTL2	22.1764	0.746086	0.989119	0.989119	24.9584	0.111667	0.999983	0.226787	0.410912	24.9588	0.412219	0.999744	0.281703	0.665413
ENSDARG00000069185	celsr1a	ENSG00000075275	CELSR1	25.3146	0.366552	0.964133	0.964133	23.9332	0.111672	0.999983	-0.157384	-0.231101	23.9336	0.423618	0.999744	0.160793	-0.0830044
ENSDARG00000014587	slc38a5b	ENSG00000186335; ENSG00000186334; ENSG00000111371	SLC36A2; SLC36A3; SLC38A1	33.2962	0.852656	0.993522	0.993522	29.1152	0.111838	0.999983	-0.345661	-0.219679	29.1155	0.120006	0.999744	0.235996	0.0593218
ENSDARG00000103679	bmp16			30.5598	0.589597	0.976579	0.976579	30.2366	0.111941	0.999983	0.128947	-0.105772	30.2363	0.604292	0.999744	0.157209	-0.197425
ENSDARG00000093182	eif2ak1	ENSG00000086232	EIF2AK1	45.1483	0.394334	0.966065	0.966065	46.731	0.112163	0.999983	0.235668	0.0800634	46.7304	0.224564	0.999744	0.164801	0.18204
ENSDARG00000053896	slc30a1b	ENSG00000170385	SLC30A1	27.9981	0.674234	0.986336	0.986336	27.8422	0.112167	0.999983	-0.123879	0.174177	27.8419	0.345301	0.999744	0.211751	0.390654
ENSDARG00000012468	aacs	ENSG00000081760	AACS	157.046	0.70344	0.988768	0.988768	152.876	0.112495	0.999983	-0.0231889	-0.128894	152.876	0.629167	0.999744	0.0929956	-0.0653063
ENSDARG00000002663	optn	ENSG00000123240	OPTN	242.464	0.979603	0.998996	0.998996	249.187	0.1125	0.999983	0.107348	0.00312196	249.186	0.154085	0.999744	0.0812968	-0.0985647
ENSDARG00000039310	parla	ENSG00000283765; ENSG00000175193	AC131160.1; PARL	118.423	0.591675	0.976579	0.976579	113.615	0.112504	0.999983	-0.144112	0.0459836	113.613	0.22183	0.999744	0.132351	-0.0412915
ENSDARG00000070683	dkk3b	ENSG00000050165	DKK3	112.912	0.763361	0.989693	0.989693	119.039	0.112541	0.999983	0.26034	-0.185844	119.041	0.95018	0.999744	0.310552	-0.139614
ENSDARG00000023272	tfap2d	ENSG00000008197	TFAP2D	124.933	0.146468	0.914423	0.914423	127.92	0.112557	0.999983	0.0781767	0.172663	127.92	0.368229	0.999744	0.116997	0.115451
ENSDARG00000044365	angptl3	ENSG00000132855	ANGPTL3	98.5005	0.0128703	0.764187	0.764187	100.925	0.112613	0.999983	-0.115591	-0.240151	100.924	0.801005	0.999744	0.163508	-0.297171
ENSDARG00000056835	laynb	ENSG00000204381	LAYN	34.1631	0.254055	0.944964	0.944964	35.558	0.112642	0.999983	0.0777862	0.381865	35.5584	0.131715	0.999744	0.27097	0.18962
ENSDARG00000035352	pafah1b2	ENSG00000168092	PAFAH1B2	280.055	0.246633	0.941206	0.941206	305.605	0.112643	0.999983	0.294992	0.608916	305.606	0.557564	0.999744	0.412939	0.909191
ENSDARG00000043856	amd1	ENSG00000123505	AMD1	1026.34	0.726815	0.989119	0.989119	970.992	0.112644	0.999983	-0.127561	-0.172832	970.996	0.662244	0.999744	0.123447	-0.0981595
ENSDARG00000025854	ddx51	ENSG00000185163	DDX51	68.2225	0.00540752	0.700606	0.700606	67.2643	0.112744	0.999983	0.153389	0.13215	67.2645	0.85594	0.999744	0.114401	0.143218
ENSDARG00000018048	zgc:171704			8.48838	0.99311	0.999529	0.999529	9.91944	0.112797	0.999983	0.582731	0.0184909	9.91964	0.230149	0.999744	0.462797	0.516984
ENSDARG00000056481	vat1	ENSG00000108828	VAT1	1555.36	0.150609	0.916374	0.916374	1553.33	0.113009	0.999983	-0.0178266	-0.104395	1553.33	0.648439	0.999744	0.0763517	-0.0726366
ENSDARG00000093761	si:ch211-250k18.7			15.283	0.678792	0.986902	0.986902	13.5562	0.113039	0.999983	-0.329304	-0.340753	13.5563	0.0810607	0.999744	0.251891	-0.0602198
ENSDARG00000008852	elp4	ENSG00000109911	ELP4	26.4259	0.196125	0.925343	0.925343	26.1306	0.113171	0.999983	0.0127651	0.305234	26.1303	0.104698	0.999744	0.234199	-0.0236759
ENSDARG00000092522	nnt2			28.4841	-	-	-	13.3465	0.113288	0.999983	-0.105233	-0.711954	13.3462	0.172021	0.999744	0.480273	-0.196357
ENSDARG00000054575	waif2	ENSG00000174125	TLR1	15.3997	0.646047	0.982746	0.982746	12.3314	0.113385	0.999983	-0.190476	-0.645857	12.3315	0.974208	0.999744	0.448941	-0.590067
ENSDARG00000099186	slc1a5	ENSG00000105281	SLC1A5	57.4664	0.195324	0.925343	0.925343	56.3742	0.113397	0.999983	-0.232449	-0.080317	56.3747	0.728213	0.999744	0.163127	-0.011077
ENSDARG00000020187	GCA	ENSG00000115271	GCA	388.731	0.527208	0.971194	0.971194	381.516	0.113721	0.999983	-0.12393	-0.0251381	381.518	0.284591	0.999744	0.0885142	-0.123307
ENSDARG00000092600	si:dkey-256e7.5			42.5137	0.231375	0.934525	0.934525	44.8895	0.11378	0.999983	-0.295487	0.0207179	44.8897	0.332912	0.999744	0.237134	-0.0848267
ENSDARG00000009626	nrbp2b	ENSG00000185189	NRBP2	490.397	0.0932086	0.871985	0.871985	493.723	0.113815	0.999983	0.075712	0.0693479	493.722	0.615607	0.999744	0.0580208	0.105711
ENSDARG00000036774	rgs12b			424.606	0.768562	0.989693	0.989693	428.044	0.11386	0.999983	0.0771534	-0.0773353	428.048	0.938656	0.999744	0.107015	-0.101149
ENSDARG00000099351	igfbp1a	ENSG00000146678	IGFBP1	83.7734	0.566251	0.974239	0.974239	78.5667	0.114069	0.999983	-0.294298	-0.1459	78.5663	0.835032	0.999744	0.202746	-0.230856
ENSDARG00000068187	spg7	ENSG00000197912	SPG7	307.774	0.975816	0.998996	0.998996	308.116	0.114327	0.999983	0.0602076	-0.0677913	308.115	0.221802	0.999744	0.0856962	-0.142799
ENSDARG00000101703	zgc:158260	ENSG00000189157; ENSG00000272414	FAM47E; FAM47E-STBD1	11.1519	0.646722	0.983099	0.983099	9.9374	0.114354	0.999983	-0.368636	-0.346151	9.93777	0.902387	0.999744	0.308809	-0.43105
ENSDARG00000036773	s100s	ENSG00000189334; ENSG00000188817; ENSG00000197747; ENSG00000143536; ENSG00000169906; ENSG00000163220; ENSG00000196420; ENSG00000188015; ENSG00000278499; ENSG00000143556; ENSG00000184330; ENSG00000196754; ENSG00000143546; ENSG00000197364; ENSG00000196154; ENSG00000197956	S100A14; SNTN; S100A10; CRNN; S100G; S100A9; S100A5; S100A3; NPAP1L; S100A7; S100A7A; S100A2; S100A8; S100A7L2; S100A4; S100A6	40.7364	0.0126983	0.764187	0.764187	35.3326	0.114558	0.999983	-0.0978345	0.370138	35.3324	0.51854	0.999744	0.342616	0.174598
ENSDARG00000045249	nif3l1	ENSG00000196290	NIF3L1	127.298	0.778203	0.990525	0.990525	121.715	0.114603	0.999983	0.0132004	-0.152167	121.715	0.868665	0.999744	0.126492	-0.114959
ENSDARG00000114624	AL954337.1			15.1725	0.505059	0.969957	0.969957	12.5414	0.114648	0.999983	-0.272235	-1.30515	12.5415	0.867117	0.999744	0.902683	-1.64925
ENSDARG00000104006	znf1082			29.4479	0.435118	0.96607	0.96607	26.9015	0.114745	0.999983	-0.315259	-0.313223	26.9021	0.612558	0.999744	0.254861	-0.282327
ENSDARG00000020699	slc9a8	ENSG00000197818	SLC9A8	143.013	0.817817	0.991457	0.991457	142.387	0.114845	0.999983	0.0379954	-0.0648121	142.387	0.534038	0.999744	0.0695999	-0.0749919
ENSDARG00000109489	smtnl			8.34912	0.0961522	0.873571	0.873571	8.40519	0.115035	0.999983	1.18778	0.943532	8.40512	0.685592	0.999744	0.845771	1.20533
ENSDARG00000090064	TMEM179 (1 of many)	ENSG00000258986	TMEM179	716.22	0.124441	0.900147	0.900147	726.957	0.115222	0.999983	0.0071006	-0.093557	726.958	0.731418	0.999744	0.0773483	-0.135935
ENSDARG00000061100	nars	ENSG00000134440	NARS	725.899	0.571945	0.974594	0.974594	709.66	0.115224	0.999983	0.0218581	-0.070596	709.659	0.367935	0.999744	0.0654342	-0.112457
ENSDARG00000114287	ar			28.9558	0.631011	0.98106	0.98106	31.3973	0.115395	0.999983	-0.0709693	0.282931	31.3963	0.534081	0.999744	0.260599	0.260442
ENSDARG00000018149	slc38a4	ENSG00000139209	SLC38A4	98.5992	0.88213	0.993852	0.993852	104.396	0.115448	0.999983	-0.00457626	0.214195	104.395	0.868351	0.999744	0.174272	0.21019
ENSDARG00000090062	rac3a	ENSG00000169750	RAC3	907.678	0.0235197	0.804416	0.804416	946.555	0.115461	0.999983	0.0424165	-0.0478055	946.556	0.698537	0.999744	0.0622171	-0.0741301
ENSDARG00000112047	CT583728.13			6209.28	0.0157877	0.777076	0.777076	5808.52	0.115589	0.999983	0.145881	0.306837	5808.37	0.363975	0.999744	0.208835	0.304273
ENSDARG00000116179	CT583728.24			6209.28	0.0157877	0.777076	0.777076	5808.52	0.115589	0.999983	0.145881	0.306837	5808.37	0.363975	0.999744	0.208835	0.304273
ENSDARG00000060679	kdm1a	ENSG00000004487	KDM1A	924.372	0.75558	0.989119	0.989119	908.932	0.115594	0.999983	-0.0619958	0.0183848	908.928	0.842215	0.999744	0.0582695	0.0288063
ENSDARG00000058062	magt1	ENSG00000102158	MAGT1	85.9605	0.602314	0.97778	0.97778	86.1126	0.115604	0.999983	-0.0555266	0.0983128	86.1126	0.365806	0.999744	0.107886	0.195321
ENSDARG00000036074	cebpa	ENSG00000245848	CEBPA	207.669	0.548679	0.971194	0.971194	201.1	0.115629	0.999983	-0.103912	0.0312964	201.101	0.994914	0.999744	0.0984217	0.0337627
ENSDARG00000023797	ryr1b	ENSG00000196218	RYR1	271.436	0.0319069	0.83871	0.83871	265.83	0.115632	0.999983	0.16803	0.177833	265.831	0.138973	0.999744	0.132967	0.355344
ENSDARG00000090444	ponzr1			60.6596	0.0679599	0.857715	0.857715	68.353	0.115641	0.999983	-0.206708	0.19544	68.3536	0.350615	0.999744	0.273245	0.184496
ENSDARG00000024116	vamp8	ENSG00000118640	VAMP8	100.945	0.0101672	0.735084	0.735084	103.766	0.115802	0.999983	-0.23417	-0.142019	103.768	0.809143	0.999744	0.164744	-0.15454
ENSDARG00000114813	eef1akmt1			13.7568	0.0131157	0.764187	0.764187	10.4698	0.116092	0.999983	1.20855	2.79464	10.4694	0.260125	0.999744	1.81319	4.94028
ENSDARG00000044827	wnt7aa	ENSG00000154764	WNT7A	166.988	0.0910266	0.871985	0.871985	166.142	0.116205	0.999983	-0.0618275	-0.12262	166.144	0.996724	0.999744	0.0853271	-0.118351
ENSDARG00000038040	tpk1	ENSG00000196511	TPK1	87.7425	0.402586	0.96607	0.96607	93.9373	0.116208	0.999983	0.223539	0.262858	93.9389	0.67636	0.999744	0.195967	0.372766
ENSDARG00000098980	si:ch211-153f2.3			64.0324	0.0987964	0.87367	0.87367	58.3063	0.116212	0.999983	-0.198505	0.357652	58.3072	0.229918	0.999744	0.387888	0.78446
ENSDARG00000052113	hexa	ENSG00000213614; ENSG00000260729	HEXA; AC009690.1	72.2075	0.461255	0.967494	0.967494	76.2014	0.116306	0.999983	0.169815	0.151138	76.2013	0.659364	0.999744	0.129427	0.140464
ENSDARG00000078326	arhgap10	ENSG00000071205	ARHGAP10	140.529	0.37343	0.965319	0.965319	135.894	0.116315	0.999983	-0.0564305	-0.139468	135.895	0.991353	0.999744	0.0964763	-0.138744
ENSDARG00000098566	si:ch73-233f7.4			189.423	0.745246	0.989119	0.989119	188.629	0.116343	0.999983	-0.0767568	0.128169	188.631	0.860958	0.999744	0.144663	0.153798
ENSDARG00000070261	crlf3	ENSG00000176390	CRLF3	136.053	0.14629	0.914307	0.914307	136.07	0.116346	0.999983	0.0815132	0.1319	136.07	0.555975	0.999744	0.0919958	0.111961
ENSDARG00000054690	si:dkey-166k12.1	ENSG00000197891; ENSG00000197658; ENSG00000149742; ENSG00000197901; ENSG00000144671; ENSG00000197375; ENSG00000197208; ENSG00000196600; ENSG00000146477; ENSG00000175003; ENSG00000184999; ENSG00000168065	SLC22A12; SLC22A24; SLC22A9; SLC22A6; SLC22A14; SLC22A5; SLC22A4; SLC22A25; SLC22A3; SLC22A1; SLC22A10; SLC22A11	26.1267	0.270269	0.947526	0.947526	25.636	0.116471	0.999983	-0.316646	-0.0779155	25.6364	0.448863	0.999744	0.223225	0.0602799
ENSDARG00000044090	zmpste24	ENSG00000084073	ZMPSTE24	217.231	0.393056	0.966065	0.966065	214.285	0.1165	0.999983	-0.105013	-0.0318975	214.285	0.644475	0.999744	0.0751484	-0.0575907
ENSDARG00000029581	tbc1d7	ENSG00000145979	TBC1D7	263.16	0.0323084	0.838976	0.838976	260.775	0.116543	0.999983	0.12321	0.0949983	260.775	0.949159	0.999744	0.0903446	0.0899412
ENSDARG00000009372	diras1b	ENSG00000176490	DIRAS1	115.406	0.932935	0.995894	0.995894	113.419	0.116552	0.999983	0.0718688	-0.174605	113.419	0.248523	0.999744	0.168904	-0.224851
ENSDARG00000016749	slco1c1	ENSG00000139155	SLCO1C1	183.965	0.0367855	0.848781	0.848781	181.372	0.116617	0.999983	0.168629	0.057961	181.37	0.446557	0.999744	0.11821	0.163478
ENSDARG00000063244	lix1l			55.1317	0.191212	0.92276	0.92276	53.8573	0.11688	0.999983	-0.174703	-0.107275	53.8572	0.422967	0.999744	0.122427	0.00168048
ENSDARG00000026531	alcama	ENSG00000170017	ALCAM	484.77	0.483431	0.969347	0.969347	493.223	0.117076	0.999983	0.061015	0.100874	493.221	0.911737	0.999744	0.0708635	0.0838942
ENSDARG00000109448	AL953843.1			30.9404	0.161161	0.916374	0.916374	28.5864	0.117167	0.999983	-0.37909	-0.405266	28.5858	0.0560728	0.999744	0.301625	-0.591486
ENSDARG00000006408	hmgb3b	ENSG00000029993	HMGB3	560.38	0.105793	0.878564	0.878564	551.172	0.117229	0.999983	-0.106553	-0.12568	551.174	0.56963	0.999744	0.0941282	-0.0668466
ENSDARG00000063924	mt-cyb	ENSG00000198727	MT-CYB	108474	0.668258	0.985887	0.985887	114544	0.117234	0.999983	0.127796	0.1753	114544	0.7328	0.999744	0.125085	0.106443
ENSDARG00000055751	fosb	ENSG00000125740	FOSB	34.0826	0.164847	0.916374	0.916374	26.5711	0.117497	0.999983	-0.446785	-0.150746	26.5702	0.500979	0.999744	0.306698	-0.391036
ENSDARG00000068702	lysmd4	ENSG00000183060	LYSMD4	15.6339	0.939867	0.995907	0.995907	14.3359	0.117613	0.999983	-0.315873	-0.132859	14.3359	0.965768	0.999744	0.228298	-0.174156
ENSDARG00000114059	rps27a			2929.09	0.0625974	0.857715	0.857715	2821.75	0.117682	0.999983	-0.23739	-0.207476	2821.73	0.97016	0.999744	0.18178	-0.239203
ENSDARG00000045071	chad			31.1707	0.0680633	0.857715	0.857715	32.3133	0.117726	0.999983	-0.0297198	-0.283016	32.3137	0.808308	0.999744	0.214143	-0.182543
ENSDARG00000101378	nadsyn1	ENSG00000172890	NADSYN1	32.7513	0.359633	0.9634	0.9634	32.7653	0.117751	0.999983	0.199103	-0.000626858	32.7648	0.710674	0.999744	0.160974	-0.09723
ENSDARG00000057248	sclt1	ENSG00000151466	SCLT1	130.373	0.403318	0.96607	0.96607	130.603	0.117773	0.999983	0.157971	0.00133014	130.604	0.743027	0.999744	0.126954	-0.0672552
ENSDARG00000020292	si:ch211-254n4.3	ENSG00000184599	FAM19A3	229.29	0.845945	0.992836	0.992836	229.794	0.117798	0.999983	-0.0703444	0.0540285	229.793	0.158892	0.999744	0.0836964	-0.0564701
ENSDARG00000079462	si:ch211-131k2.3	ENSG00000267060	PTGES3L	26.3239	0.176945	0.918597	0.918597	27.461	0.117818	0.999983	0.374239	0.192985	27.4612	0.596105	0.999744	0.257139	0.0891976
ENSDARG00000111213	prokr1b	ENSG00000134640; ENSG00000279111; ENSG00000204694; ENSG00000258083; ENSG00000179468; ENSG00000169618; ENSG00000101292; ENSG00000130538; ENSG00000257115; ENSG00000258453; ENSG00000176219; ENSG00000176198; ENSG00000258806; ENSG00000280021; ENSG00000196832; ENSG00000174914	MTNR1B; OR10X1; OR11A1; OR9A4; OR9A2; PROKR1; PROKR2; OR11H1; OR11H12; OR11H2; OR11H6; OR11H4; OR11H7; OR51F1; OR11G2; OR9G1	16.4601	0.909762	0.994509	0.994509	15.8608	0.117841	0.999983	0.0920453	-0.236133	15.861	0.255215	0.999744	0.221609	-0.457088
ENSDARG00000003127	zgc:123105	ENSG00000122203	KIAA1191	1306.99	0.37863	0.966053	0.966053	1282.28	0.117896	0.999983	-0.0500832	-0.0985977	1282.28	0.0530119	0.999744	0.0644476	-0.19319
ENSDARG00000045620	nansa	ENSG00000095380	NANS	200.143	0.489076	0.969347	0.969347	198.927	0.117974	0.999983	0.0222605	-0.0954841	198.928	0.671137	0.999744	0.0859176	-0.142809
ENSDARG00000100883	CU896630.1			58.3697	0.123824	0.900147	0.900147	56.611	0.118006	0.999983	0.194542	0.0150855	56.6104	0.324854	0.999744	0.14882	-0.104217
ENSDARG00000057606	arl4ca	ENSG00000188042	ARL4C	216.466	0.719186	0.988866	0.988866	213.743	0.118013	0.999983	-0.0681334	0.0505613	213.744	0.616435	0.999744	0.0821903	-0.000497357
ENSDARG00000077826	efcc1			13.7311	0.976153	0.998996	0.998996	13.6889	0.118017	0.999983	0.120952	-0.20109	13.689	0.085017	0.999744	0.215825	0.137297
ENSDARG00000041728	man1a2	ENSG00000198162	MAN1A2	430.046	0.402566	0.96607	0.96607	429.947	0.118019	0.999983	0.060753	-0.00143829	429.947	0.908353	0.999744	0.0499489	0.00836523
ENSDARG00000053650	foxb1b	ENSG00000171956	FOXB1	10.1867	0.894031	0.993852	0.993852	10.8408	0.118035	0.999983	-0.0617726	0.351636	10.8407	0.106961	0.999744	0.324638	0.133237
ENSDARG00000098610	si:ch211-207e19.2			15.01	0.30361	0.953651	0.953651	18.0259	0.118065	0.999983	0.598968	0.62649	18.0257	0.958189	0.999744	0.473452	0.709964
ENSDARG00000014059	cldn5b	ENSG00000184113	CLDN5	48.6679	0.559229	0.974221	0.974221	42.6162	0.118073	0.999983	-0.240599	-0.454677	42.6166	0.778001	0.999744	0.315841	-0.357839
ENSDARG00000098746	dhrs13l1	ENSG00000167536	DHRS13	101.814	0.637479	0.981434	0.981434	92.5303	0.118145	0.999983	-0.299814	-0.0142885	92.531	0.776044	0.999744	0.232411	-0.0254143
ENSDARG00000044541	ppp1r14ba	ENSG00000173457	PPP1R14B	849.016	0.143322	0.911923	0.911923	838.969	0.118173	0.999983	-0.072411	-0.10508	838.974	0.676142	0.999744	0.0748686	-0.0772245
ENSDARG00000111146	BX950183.2			6.82118	0.741246	0.989119	0.989119	11.1559	0.118193	0.999983	1.17377	1.13705	11.156	0.97908	0.999744	0.896912	1.11855
ENSDARG00000078924	tmco4	ENSG00000162542	TMCO4	13.7944	0.0725805	0.857715	0.857715	13.64	0.118228	0.999983	0.313851	0.0424673	13.6398	0.167643	0.999744	0.22624	-0.239719
ENSDARG00000054213	hectd1	ENSG00000092148	HECTD1	613.037	0.367219	0.96455	0.96455	588.449	0.118256	0.999983	-0.0673493	-0.0624172	588.45	0.139866	0.999744	0.050719	0.00715042
ENSDARG00000053474	tdrkh	ENSG00000163239	TDRD10	165.914	0.0414147	0.857715	0.857715	165.617	0.11826	0.999983	-0.136554	-0.170352	165.618	0.386752	0.999744	0.124532	-0.124137
ENSDARG00000116813	prkcba			297.918	0.0923951	0.871985	0.871985	294.982	0.118323	0.999983	0.0402249	0.377005	294.976	0.827694	0.999744	0.29192	0.253168
ENSDARG00000043970	lrpprc	ENSG00000138095	LRPPRC	357.787	0.905515	0.993852	0.993852	362.887	0.118496	0.999983	0.0654133	0.0143114	362.888	0.944165	0.999744	0.0490818	0.00652773
ENSDARG00000112519	sptlc1			22.2951	0.260177	0.944964	0.944964	22.7273	0.118516	0.999983	-0.55576	0.0280186	22.7262	0.850345	0.999744	0.449055	-0.143835
ENSDARG00000087863	cd44a	ENSG00000026508	CD44	11.8364	0.669027	0.985887	0.985887	12.3837	0.118536	0.999983	-0.663731	0.350552	12.3848	0.25006	0.999744	0.698333	1.18386
ENSDARG00000063908	mt-co2	ENSG00000198712	MT-CO2	252228	0.587887	0.976138	0.976138	272731	0.118613	0.999983	0.126447	0.15	272730	0.538756	0.999744	0.110636	0.0643333
ENSDARG00000013477	gata1a	ENSG00000102145	GATA1	34.5182	0.155254	0.916374	0.916374	35.1954	0.118681	0.999983	0.307341	0.128054	35.1957	0.801238	0.999744	0.224909	0.23795
ENSDARG00000005716	olfml2ba	ENSG00000162745	OLFML2B	44.0099	0.0330663	0.8412	0.8412	44.5394	0.118704	0.999983	-0.226476	-0.118114	44.54	0.0772188	0.999744	0.151969	-0.0159486
ENSDARG00000117200	BX119314.1			104.745	0.0391404	0.854139	0.854139	95.4321	0.118749	0.999983	-0.0347959	0.376128	95.4316	0.626069	0.999744	0.317489	0.573227
ENSDARG00000109953	trafd1			28.9037	0.0477317	0.857715	0.857715	29.1046	0.118834	0.999983	0.211686	0.266279	29.1043	0.962385	0.999744	0.197041	0.236082
ENSDARG00000013128	pdk1	ENSG00000152256	PDK1	276.739	0.229351	0.933768	0.933768	282.523	0.118923	0.999983	0.0528507	0.102122	282.524	0.26668	0.999744	0.0694428	0.0309082
ENSDARG00000040881	hnrnph1			190.626	0.19429	0.925343	0.925343	187.265	0.118951	0.999983	0.0749192	-0.012131	187.264	0.859545	0.999744	0.0655806	0.00584841
ENSDARG00000054934	zgc:101765	ENSG00000187134; ENSG00000196139; ENSG00000151632; ENSG00000264006; ENSG00000227471; ENSG00000198074; ENSG00000053371; ENSG00000198610; ENSG00000162482	AKR1C1; AKR1C3; AKR1C2; AKR1C8P; AKR1B15; AKR1B10; AKR7A2; AKR1C4; AKR7A3	36.3838	0.524579	0.971194	0.971194	39.4951	0.118968	0.999983	0.0571565	0.200052	39.4949	0.722849	0.999744	0.144881	0.117915
ENSDARG00000079249	ogdhl	ENSG00000197444	OGDHL	173.475	0.904938	0.993852	0.993852	180.271	0.119008	0.999983	0.15829	0.0259757	180.271	0.971408	0.999744	0.120733	0.0135169
ENSDARG00000093936	si:dkeyp-1h4.6			15.5732	0.687362	0.987424	0.987424	13.4795	0.119018	0.999983	-0.565205	0.19274	13.4807	0.258449	0.999744	0.527284	0.520973
ENSDARG00000030087	nfkbib			623.672	0.0459144	0.857715	0.857715	632.918	0.119023	0.999983	-0.0355813	-0.0955327	632.918	0.608255	0.999744	0.0665784	-0.132548
ENSDARG00000056141	coq10b	ENSG00000115520	COQ10B	97.2091	0.193041	0.925159	0.925159	95.609	0.119105	0.999983	-0.169733	-0.0770844	95.6085	0.843901	0.999744	0.120324	-0.0893797
ENSDARG00000086494	znf970			94.8857	0.952198	0.996892	0.996892	89.1581	0.119136	0.999983	-0.0614628	-0.175807	89.1582	0.905784	0.999744	0.123037	-0.177489
ENSDARG00000055433	vps26bl			266.74	0.166833	0.916374	0.916374	260.663	0.1193	0.999983	-0.100287	-0.0900669	260.663	0.0372521	0.999744	0.0730036	0.0403109
ENSDARG00000042477	nr2c2	ENSG00000177463	NR2C2	153.277	0.410789	0.96607	0.96607	154.6	0.119329	0.999983	0.109544	0.017567	154.6	0.757989	0.999744	0.0819594	0.0394221
ENSDARG00000076689	gramd1a	ENSG00000089351	GRAMD1A	303.343	0.818115	0.991457	0.991457	309.696	0.11936	0.999983	0.0208059	0.0943065	309.696	0.134959	0.999744	0.0666364	0.187109
ENSDARG00000059003	strip2	ENSG00000128578	STRIP2	188.292	0.0731122	0.857715	0.857715	186.945	0.119415	0.999983	0.116696	0.0740428	186.944	0.872804	0.999744	0.0831531	0.103898
ENSDARG00000073911	tmem255a	ENSG00000125355	TMEM255A	1023.27	0.530688	0.971194	0.971194	1054.88	0.119471	0.999983	0.0998358	0.0818814	1054.89	0.705508	0.999744	0.0742082	0.119976
ENSDARG00000025693	tmem9b	ENSG00000175348	TMEM9B	684.4	0.0264791	0.830403	0.830403	686.923	0.119523	0.999983	0.0718904	0.0702678	686.921	0.494006	0.999744	0.0567501	0.0315058
ENSDARG00000059070	gars	ENSG00000106105	GARS	552.259	0.895213	0.993852	0.993852	540.803	0.119578	0.999983	-0.00694124	-0.0675589	540.804	0.989309	0.999744	0.0517901	-0.0685378
ENSDARG00000070155	tuba8l3			859.403	0.249737	0.944188	0.944188	890.81	0.119698	0.999983	0.170975	0.195065	890.815	0.844005	0.999744	0.147824	0.192364
ENSDARG00000102725	CABZ01081909.1	ENSG00000109881	CCDC34	24.9003	0.773841	0.989693	0.989693	19.7763	0.119717	0.999983	-0.610187	-0.610473	19.7767	0.736764	0.999744	0.497455	-0.876802
ENSDARG00000069728	rpz3			191.768	0.155574	0.916374	0.916374	197.068	0.119717	0.999983	0.255364	0.106738	197.067	0.789818	0.999744	0.180195	0.084584
ENSDARG00000059886	fam222ba	ENSG00000173065	FAM222B	322.859	0.447464	0.96607	0.96607	318.845	0.11973	0.999983	0.0494146	-0.0315236	318.844	0.86745	0.999744	0.0570525	-0.012101
ENSDARG00000099657	akt1			66.402	0.511756	0.969957	0.969957	62.2598	0.119828	0.999983	-0.149378	-0.237781	62.261	0.790959	0.999744	0.16948	-0.288857
ENSDARG00000056871	ap4m1	ENSG00000221838	AP4M1	102.856	0.674551	0.986336	0.986336	109.184	0.119912	0.999983	0.108529	0.213924	109.183	0.939072	0.999744	0.150706	0.249232
ENSDARG00000109521	dhrs3a			21.9409	0.407574	0.96607	0.96607	19.104	0.119957	0.999983	-0.199717	-0.68252	19.1048	0.975278	0.999744	0.478265	-0.746526
ENSDARG00000116085	prdx6			877.442	0.819852	0.991457	0.991457	928.843	0.119998	0.999983	0.141098	0.10879	928.848	0.0726964	0.999744	0.0977393	-0.00173976
ENSDARG00000086393	dbx1a	ENSG00000109851	DBX1	16.6037	0.0644336	0.857715	0.857715	18.178	0.120009	0.999983	0.110753	-0.232809	18.1782	0.456979	0.999744	0.229821	-0.0801058
ENSDARG00000057787	itgae.2	ENSG00000083457	ITGAE	20.3429	0.990102	0.999245	0.999245	19.5819	0.120019	0.999983	-0.227741	0.0616391	19.5821	0.677528	0.999744	0.21108	-0.0301419
ENSDARG00000062997	hyal2b	ENSG00000068001	HYAL2	55.4998	0.113717	0.890708	0.890708	56.4787	0.120038	0.999983	-0.208651	-0.0143069	56.4785	0.78249	0.999744	0.161902	-0.0469124
ENSDARG00000078701	prdm13	ENSG00000112238	PRDM13	13.2006	0.15215	0.916374	0.916374	12.7715	0.120063	0.999983	-0.16122	-0.421329	12.7714	0.148844	0.999744	0.272932	-0.806746
ENSDARG00000090953	igsf5b			408.616	0.0401485	0.854139	0.854139	404.821	0.120151	0.999983	0.102251	0.110212	404.824	0.498712	0.999744	0.0848708	0.179568
ENSDARG00000105570	crestin			11.5316	0.862438	0.993852	0.993852	9.80972	0.120196	0.999983	-0.18178	-0.437473	9.80976	0.735154	0.999744	0.296576	-0.539833
ENSDARG00000103582	znf1166			105.423	0.75845	0.989119	0.989119	99.978	0.120237	0.999983	-0.271807	0.112437	99.9786	0.800404	0.999744	0.273395	0.148463
ENSDARG00000044562	cycsb			4067.74	0.0813008	0.858303	0.858303	4132.24	0.120263	0.999983	0.0222069	-0.0834006	4132.23	0.756017	0.999744	0.0774918	-0.117193
ENSDARG00000040822	fundc1	ENSG00000069509	FUNDC1	2183.02	0.764724	0.989693	0.989693	2291.85	0.120416	0.999983	0.0669746	0.118388	2291.84	0.199586	0.999744	0.0803763	0.031916
ENSDARG00000071449	fam234a	ENSG00000269881; ENSG00000167930	AC004754.1; FAM234A	34.6641	0.0189892	0.782809	0.782809	34.3838	0.120458	0.999983	0.199929	0.178039	34.3841	0.457904	0.999744	0.154335	0.297698
ENSDARG00000071410	cks2			16.2339	0.0233541	0.804416	0.804416	16.4771	0.120464	0.999983	-0.392754	-0.584861	16.4775	0.185913	0.999744	0.413648	-0.31507
ENSDARG00000055561	c1galt1b			67.2623	0.066997	0.857715	0.857715	67.9535	0.120581	0.999983	-0.159888	-0.0145445	67.9541	0.0124982	0.999744	0.114109	0.0128312
ENSDARG00000033683	tpma	ENSG00000140416	TPM1	799.464	-	-	-	557.471	0.120609	0.999983	0.204729	-0.0467108	557.465	0.712269	0.999744	0.187358	-0.0392459
ENSDARG00000057410	rxfp3			36.5744	0.349039	0.961926	0.961926	37.8871	0.120764	0.999983	0.112192	0.30299	37.8869	0.665587	0.999744	0.215832	0.259113
ENSDARG00000079624	amer1	ENSG00000184675	AMER1	115.583	0.127539	0.90229	0.90229	123.457	0.120871	0.999983	0.0214251	0.10561	123.457	0.204186	0.999744	0.0767024	0.190309
ENSDARG00000075226	smad4a	ENSG00000141646	SMAD4	178.735	0.0757909	0.857715	0.857715	174.541	0.120953	0.999983	-0.0224438	0.102675	174.542	0.393334	0.999744	0.0921918	0.0585035
ENSDARG00000024865	dscama	ENSG00000171587	DSCAM	176.155	0.240177	0.937694	0.937694	179.051	0.121045	0.999983	0.106083	0.0794429	179.051	0.914721	0.999744	0.0775076	0.0874427
ENSDARG00000115362	slc13a3			7.06936	0.210598	0.927829	0.927829	7.14742	0.121101	0.999983	1.06403	0.22012	7.14805	0.522534	0.999744	0.79372	-0.136038
ENSDARG00000037968	fus	ENSG00000089280	FUS	780.25	0.232224	0.935154	0.935154	810.189	0.121114	0.999983	0.170899	0.154345	810.195	0.175613	0.999744	0.126891	0.284027
ENSDARG00000112920	ivd			206.925	0.617425	0.980774	0.980774	224.438	0.121226	0.999983	0.10855	0.161153	224.436	0.745623	0.999744	0.115274	0.139617
ENSDARG00000043581	gadd45aa	ENSG00000116717	GADD45A	38.1189	0.482745	0.969347	0.969347	36.5171	0.121252	0.999983	-0.255876	-0.105352	36.5169	0.342607	0.999744	0.183081	-0.0974233
ENSDARG00000111473	dzank1			11.4726	0.827127	0.991457	0.991457	13.5963	0.121316	0.999983	0.423445	0.396274	13.596	0.994146	0.999744	0.330539	0.419563
ENSDARG00000062220	plekha7b	ENSG00000166689	PLEKHA7	116.184	0.0329027	0.8412	0.8412	115.97	0.121465	0.999983	0.181855	0.111338	115.971	0.00590942	0.999744	0.115572	-0.121683
ENSDARG00000060566	cluhb	ENSG00000132361	CLUH	94.8566	0.0826761	0.859109	0.859109	94.8317	0.121494	0.999983	0.0806005	0.172676	94.8314	0.986649	0.999744	0.123325	0.185564
ENSDARG00000099322	CABZ01071848.1			85.9815	0.235909	0.937694	0.937694	87.2909	0.121505	0.999983	0.0700868	0.126797	87.2908	0.704665	0.999744	0.0890223	0.0854961
ENSDARG00000100108	cul3b	ENSG00000036257	CUL3	250.961	0.181204	0.919117	0.919117	252.573	0.121628	0.999983	0.0781751	0.0587612	252.574	0.757961	0.999744	0.0571685	0.0299694
ENSDARG00000101318	pcdh2ab11	ENSG00000243232	PCDHAC2	1160.12	0.961486	0.998881	0.998881	1194.43	0.121665	0.999983	0.0261064	0.104804	1194.43	0.642778	0.999744	0.0763053	0.0631625
ENSDARG00000017049	adsl	ENSG00000239900	ADSL	86.341	0.0231186	0.803006	0.803006	83.2833	0.121672	0.999983	0.300796	0.0489146	83.2831	0.797008	0.999744	0.228667	-0.00434442
ENSDARG00000094176	cdkn2d	ENSG00000129355	CDKN2D	31.0651	0.305836	0.953857	0.953857	34.407	0.121761	0.999983	0.30514	0.439974	34.4074	0.43864	0.999744	0.310074	0.179711
ENSDARG00000100372	alad	ENSG00000148218	ALAD	103.24	0.859589	0.993852	0.993852	110.316	0.121771	0.999983	0.122104	0.152383	110.316	0.213369	0.999744	0.111266	0.0966226
ENSDARG00000060498	tnfrsf9a			324.238	0.118772	0.895933	0.895933	340.716	0.121786	0.999983	-0.137486	0.136341	340.717	0.911412	0.999744	0.192681	0.14003
ENSDARG00000024492	col9a2	ENSG00000049089	COL9A2	21.3745	0.155923	0.916374	0.916374	21.8062	0.121847	0.999983	0.0022941	-0.241417	21.8064	0.259678	0.999744	0.181946	-0.461147
ENSDARG00000075599	cdc25d	ENSG00000164045	CDC25A	22.6095	0.297059	0.953651	0.953651	21.159	0.121851	0.999983	-0.333312	-0.229209	21.1587	0.917489	0.999744	0.244729	-0.196429
ENSDARG00000060741	syt17	ENSG00000103528	SYT17	108.463	0.133728	0.905227	0.905227	105.599	0.121952	0.999983	-0.220022	-0.309477	105.599	0.484271	0.999744	0.221703	-0.410728
ENSDARG00000099396	rbpms	ENSG00000157110	RBPMS	102.029	0.123731	0.900147	0.900147	106.8	0.122102	0.999983	0.260241	0.198604	106.801	0.759684	0.999744	0.189415	0.272832
ENSDARG00000097244	zgc:174263			113.206	0.405324	0.96607	0.96607	115.944	0.122121	0.999983	0.0896545	0.102476	115.943	0.788926	0.999744	0.0772675	0.0668327
ENSDARG00000073948	prok1	ENSG00000163421; ENSG00000143125	PROK2; PROK1	14.7066	0.757738	0.989119	0.989119	17.7504	0.122315	0.999983	0.643799	0.284583	17.7498	0.649891	0.999744	0.4534	0.0393703
ENSDARG00000069271	kbtbd4	ENSG00000123444	KBTBD4	68.7744	0.357477	0.9634	0.9634	70.8645	0.122575	0.999983	0.117125	0.130605	70.8645	0.56732	0.999744	0.0996976	0.184807
ENSDARG00000007409	ppifa	ENSG00000196262; ENSG00000236334; ENSG00000270339; ENSG00000263464; ENSG00000271567; ENSG00000279782; ENSG00000256374; ENSG00000263353	PPIA; PPIAL4G; PPIAL4H; PPIAL4C; PPIAL4E; PPIAL4F; PPIAL4D; PPIAL4A	234.134	0.398257	0.96607	0.96607	251.676	0.122909	0.999983	0.347481	0.26375	251.675	0.668231	0.999744	0.251478	0.290628
ENSDARG00000094836	si:ch211-195b15.8	ENSG00000127952; ENSG00000130829; ENSG00000149599; ENSG00000161609; ENSG00000167065; ENSG00000189037; ENSG00000276023	STYXL1; DUSP9; DUSP15; CCDC155; DUSP18; DUSP21; DUSP14	1201.08	0.167598	0.916374	0.916374	1213.68	0.122933	0.999983	0.13029	0.106833	1213.67	0.22242	0.999744	0.0943734	-0.00897197
ENSDARG00000059503	ACSF3	ENSG00000176715	ACSF3	14.1909	0.791478	0.991457	0.991457	15.5768	0.123013	0.999983	0.092985	0.42573	15.5767	0.792961	0.999744	0.32453	0.559104
ENSDARG00000014348	stk17b	ENSG00000081320	STK17B	89.776	0.587004	0.976138	0.976138	87.5131	0.12312	0.999983	-0.125058	0.105753	87.5126	0.256355	0.999744	0.159586	-0.00345272
ENSDARG00000069044	agpat4	ENSG00000026652	AGPAT4	28.4991	0.24035	0.937694	0.937694	28.3622	0.123121	0.999983	-0.0261268	-0.293521	28.3624	0.822752	0.999744	0.222907	-0.200659
ENSDARG00000113076	si:ch211-182p11.1			30.063	0.0802368	0.858303	0.858303	29.5445	0.123128	0.999983	-0.15069	-0.257428	29.5447	0.844717	0.999744	0.180434	-0.215291
ENSDARG00000055540	pfkfb4a	ENSG00000114268	PFKFB4	303.38	0.749729	0.989119	0.989119	293.987	0.123163	0.999983	-0.0121414	-0.105807	293.989	0.406386	0.999744	0.0786676	-0.0318878
ENSDARG00000075072	rpap1	ENSG00000103932	RPAP1	25.4472	0.266275	0.946049	0.946049	28.7459	0.12322	0.999983	0.699138	0.630064	28.7455	0.86713	0.999744	0.527927	0.478002
ENSDARG00000100198	sncaip	ENSG00000064692	SNCAIP	102.265	0.255511	0.944964	0.944964	102.772	0.123295	0.999983	0.116566	0.0274101	102.772	0.543213	0.999744	0.0859696	0.0878472
ENSDARG00000022020	focad	ENSG00000188352	FOCAD	15.1616	0.108057	0.880335	0.880335	15.0037	0.123377	0.999983	-0.158239	-0.447739	15.0038	0.675835	0.999744	0.30859	-0.490381
ENSDARG00000063197	golga2	ENSG00000167195; ENSG00000206127; ENSG00000261739; ENSG00000232653; ENSG00000249931; ENSG00000175265; ENSG00000188626; ENSG00000159289; ENSG00000153684; ENSG00000183629; ENSG00000167110; ENSG00000215252; ENSG00000186399; ENSG00000140478; ENSG00000261247; ENSG00000215186; ENSG00000179938; ENSG00000178115; ENSG00000261794	GOLGA6C; GOLGA8O; GOLGA8S; GOLGA8N; GOLGA8K; GOLGA8A; GOLGA8M; GOLGA6A; GOLGA8F; GOLGA8G; GOLGA2; GOLGA8B; GOLGA8R; GOLGA6D; GOLGA8T; GOLGA6B; GOLGA8J; GOLGA8Q; GOLGA8H	286.07	0.163832	0.916374	0.916374	303.42	0.123469	0.999983	0.113985	-0.036963	303.425	0.00554594	0.999744	0.100041	-0.217288
ENSDARG00000101865	pcdh1g30			172.502	0.15366	0.916374	0.916374	164.431	0.123531	0.999983	-0.0655058	0.277858	164.432	0.282877	0.999744	0.253159	0.0476656
ENSDARG00000108340	si:ch211-283g2.2			16.0602	0.659173	0.985887	0.985887	19.546	0.123562	0.999983	0.36251	0.642952	19.5461	0.480695	0.999744	0.448729	0.308836
ENSDARG00000074287	sptlc2b	ENSG00000100596	SPTLC2	75.2816	0.22124	0.932883	0.932883	73.6315	0.123623	0.999983	-0.156998	-0.111577	73.6324	0.536176	0.999744	0.115916	-0.127236
ENSDARG00000090304	CU929391.2			79.008	0.097754	0.87367	0.87367	77.0128	0.12379	0.999983	-0.186756	-0.191175	77.0133	0.997639	0.999744	0.155725	-0.190239
ENSDARG00000003098	kdm5bb	ENSG00000117139	KDM5B	408.419	0.573128	0.974594	0.974594	401.843	0.123826	0.999983	-0.0259841	-0.0763405	401.846	0.527913	0.999744	0.0539122	-0.0334545
ENSDARG00000108372	LO017648.1			23.1488	0.637771	0.981434	0.981434	21.2794	0.123942	0.999983	0.0967842	-0.276393	21.2797	0.722851	0.999744	0.263468	-0.33971
ENSDARG00000073813	scly	ENSG00000132330	SCLY	55.7132	0.763157	0.989693	0.989693	54.8963	0.123983	0.999983	-0.13548	0.0421568	54.8964	0.177135	0.999744	0.127456	0.203217
ENSDARG00000058548	bves	ENSG00000112276	BVES	36.258	0.0507607	0.857715	0.857715	35.717	0.123993	0.999983	0.127953	0.217332	35.717	0.513416	0.999744	0.15074	0.313107
ENSDARG00000038901	tmem256	ENSG00000262481; ENSG00000205544	TMEM256-PLSCR3; TMEM256	260.085	0.286564	0.95148	0.95148	269.042	0.124014	0.999983	0.0760558	-0.0922016	269.041	0.947132	0.999744	0.118539	-0.0921107
ENSDARG00000035858	cnn2	ENSG00000064666	CNN2	117.094	0.601827	0.977664	0.977664	116.218	0.12402	0.999983	-0.145036	0.036734	116.218	0.945374	0.999744	0.135879	0.0670362
ENSDARG00000070076	actr2b	ENSG00000138071	ACTR2	306.084	0.387172	0.966065	0.966065	293.598	0.124108	0.999983	-0.111029	-0.153415	293.597	0.947416	0.999744	0.112647	-0.130727
ENSDARG00000004843	foxp1a	ENSG00000168269; ENSG00000137273	FOXI1; FOXF2	80.9881	0.0170345	0.782809	0.782809	81.3401	0.124147	0.999983	-0.2317	-0.151621	81.3397	0.311431	0.999744	0.16276	0.0197458
ENSDARG00000018681	saal1	ENSG00000166788	SAAL1	53.1047	0.598282	0.977113	0.977113	56.8997	0.124153	0.999983	0.159599	0.270473	56.8988	0.43567	0.999744	0.188883	0.137591
ENSDARG00000011934	gyg1a	ENSG00000163754	GYG1	225.046	0.633237	0.981198	0.981198	229.02	0.124192	0.999983	0.114219	0.0226336	229.021	0.344968	0.999744	0.0839973	-0.0633842
ENSDARG00000025983	l3mbtl3	ENSG00000198945	L3MBTL3	59.6887	0.968479	0.998996	0.998996	59.2325	0.124257	0.999983	-0.110715	0.0749608	59.2323	0.717532	0.999744	0.133267	0.120436
ENSDARG00000011652	ftr52p			12.6138	0.497424	0.969491	0.969491	11.534	0.124265	0.999983	-0.596808	-0.0991316	11.5341	0.309163	0.999744	0.428254	-0.313988
ENSDARG00000016743	angel2	ENSG00000174606	ANGEL2	188.601	0.638623	0.981434	0.981434	177.555	0.124312	0.999983	-0.0893264	-0.109322	177.555	0.931642	0.999744	0.08291	-0.119406
ENSDARG00000028889	ndufb10	ENSG00000140990	NDUFB10	1651.66	0.836392	0.991457	0.991457	1670.74	0.124513	0.999983	0.0713407	-0.0489806	1670.74	0.577846	0.999744	0.0848347	-0.0986492
ENSDARG00000029997	BX511121.1			25.8909	0.260719	0.944964	0.944964	24.874	0.124585	0.999983	-0.46298	-0.0993725	24.8735	0.168847	0.999744	0.327206	-0.514129
ENSDARG00000099817	tusc2a	ENSG00000114383	TUSC2	328.087	0.918221	0.994986	0.994986	341.577	0.124609	0.999983	0.0448101	0.136566	341.575	0.0452014	0.999744	0.0920179	-0.00912427
ENSDARG00000101873	dtwd2	ENSG00000169570	DTWD2	129.483	0.127267	0.902203	0.902203	130.937	0.124615	0.999983	0.165713	0.116066	130.938	0.0130323	0.999744	0.111548	0.297135
ENSDARG00000099600	si:dkey-93h22.7			32.0227	0.0474052	0.857715	0.857715	27.6482	0.124672	0.999983	0.180748	-0.195137	27.6481	0.726079	0.999744	0.264197	-0.234015
ENSDARG00000058454	dynll1	ENSG00000088986	DYNLL1	2742.94	0.387232	0.966065	0.966065	2669.48	0.124707	0.999983	-0.0716694	-0.129082	2669.49	0.839404	0.999744	0.0914114	-0.165348
ENSDARG00000089383	il1fma	ENSG00000125538; ENSG00000136688; ENSG00000136695; ENSG00000136696; ENSG00000136694; ENSG00000125571; ENSG00000136689; ENSG00000136697	IL1B; IL36G; IL36RN; IL36B; IL36A; IL37; IL1RN; IL1F10	8.30403	0.49128	0.969347	0.969347	8.77435	0.124749	0.999983	0.00890198	0.427545	8.77425	0.597769	0.999744	0.354715	0.506545
ENSDARG00000068653	rhoga	ENSG00000177105	RHOG	41.5835	0.0293101	0.830403	0.830403	41.4745	0.124813	0.999983	0.346018	0.386982	41.4743	0.266522	0.999744	0.288225	0.264929
ENSDARG00000089333	si:ch211-198c19.1			11.0803	0.635457	0.981208	0.981208	11.432	0.124893	0.999983	-0.384642	0.627254	11.4319	0.00497901	0.999744	0.614255	-0.547661
ENSDARG00000078942	enox2	ENSG00000165675	ENOX2	102.938	0.667244	0.985887	0.985887	105.347	0.124896	0.999983	0.0404751	0.136887	105.347	0.871585	0.999744	0.0994558	0.17133
ENSDARG00000087782	rnf152	ENSG00000176641	RNF152	14.3797	0.00348595	0.667683	0.667683	13.8949	0.124987	0.999983	0.279204	0.372048	13.895	0.228608	0.999744	0.270097	0.683278
ENSDARG00000007438	ube2ib	ENSG00000103275	UBE2I	655.281	0.431763	0.96607	0.96607	655.674	0.125002	0.999983	0.062182	-0.00326913	655.675	0.425757	0.999744	0.0515808	-0.0289058
ENSDARG00000017657	zgc:112163	ENSG00000162757	C1orf74	61.3777	0.0674294	0.857715	0.857715	61.3402	0.125061	0.999983	0.0485523	0.221845	61.3404	0.403816	0.999744	0.163177	0.279001
ENSDARG00000043484	ube2d2	ENSG00000131508	UBE2D2	1658.65	0.760227	0.989119	0.989119	1690.8	0.125112	0.999983	0.0925381	-0.0401564	1690.81	0.797015	0.999744	0.096314	-0.0147785
ENSDARG00000087857	si:ch211-180a12.2	ENSG00000128322; ENSG00000211679; ENSG00000211677; ENSG00000211685; ENSG00000254709; ENSG00000211675; ENSG00000211895; ENSG00000211890; ENSG00000211898; ENSG00000211945; ENSG00000211961; ENSG00000211935; ENSG00000211968; ENSG00000278782; ENSG00000211934; ENSG00000270505; ENSG00000281179; ENSG00000211962; ENSG00000188403; ENSG00000277282; ENSG00000280411; ENSG00000211973; ENSG00000281990; ENSG0000…	IGLL1; IGLC3; IGLC2; IGLC7; IGLL5; IGLC1; IGHA1; IGHA2; IGHD; IGHV1-18; IGHV1-45; IGHV1-3; IGHV1-58; AC136616.3; IGHV1-2; IGHV1OR15-1; AC135068.8; IGHV1-46; IGHV1OR15-9; IGHV1OR21-1; IGHV1-69D; IGHV1-69; IGHV1-69-2; IGHV1-24; IGHV5-51; IGHV5-10-1; TRDC	223.068	0.484239	0.969347	0.969347	229.819	0.125192	0.999983	-0.0334399	0.0911514	229.82	0.757764	0.999744	0.0912762	0.0494346
ENSDARG00000020761	arrdc2	ENSG00000105643	ARRDC2	148.137	0.119869	0.895933	0.895933	147.252	0.125199	0.999983	-0.165743	-0.116339	147.252	0.204986	0.999744	0.116792	-0.262487
ENSDARG00000053857	ccdc187			42.4467	0.552517	0.97188	0.97188	42.981	0.125328	0.999983	-0.0148385	0.177065	42.9815	0.241935	0.999744	0.147608	0.0203536
ENSDARG00000077813	si:dkey-34f9.3			16.6603	0.243081	0.940086	0.940086	19.1441	0.125339	0.999983	0.580514	0.602021	19.1441	0.533915	0.999744	0.47199	0.968205
ENSDARG00000111008	CU694317.1			157.383	0.529444	0.971194	0.971194	168.491	0.125376	0.999983	0.238879	0.220526	168.493	0.821805	0.999744	0.186456	0.141129
ENSDARG00000076376	tmem175	ENSG00000127419	TMEM175	196.072	0.453447	0.966662	0.966662	201.589	0.125385	0.999983	0.0582242	0.172849	201.589	0.985346	0.999744	0.125549	0.179218
ENSDARG00000074185	pcsk9	ENSG00000169174	PCSK9	24.2747	0.676843	0.986503	0.986503	20.8871	0.125527	0.999983	-0.174972	-0.398067	20.8873	0.419015	0.999744	0.284976	-0.128957
ENSDARG00000023160	snrnp40	ENSG00000060688	SNRNP40	116.159	0.0174561	0.782809	0.782809	114.979	0.125528	0.999983	0.116688	0.0907532	114.98	0.907654	0.999744	0.0871651	0.107825
ENSDARG00000078512	acaca	ENSG00000278540	ACACA	274.36	0.66745	0.985887	0.985887	263.759	0.125601	0.999983	0.037559	-0.14849	263.762	0.165109	0.999744	0.133937	0.0307336
ENSDARG00000004246	slit2	ENSG00000145147	SLIT2	87.9666	0.682588	0.986902	0.986902	88.0969	0.125692	0.999983	0.0992064	-0.0277549	88.0975	0.766602	0.999744	0.0938768	0.0198467
ENSDARG00000115697	tmf1			116.596	0.821807	0.991457	0.991457	108.835	0.125836	0.999983	0.00465279	-0.414861	108.838	0.07176	0.999744	0.315133	-0.0149558
ENSDARG00000045150	csnk1e	ENSG00000213923; ENSG00000283900	CSNK1E; TPTEP2-CSNK1E	938.458	0.959023	0.99818	0.99818	973.855	0.125871	0.999983	0.109774	0.0580269	973.849	0.598517	0.999744	0.077183	0.0120782
ENSDARG00000037359	si:ch1073-272o11.3	ENSG00000140743	CDR2	11.1813	0.015135	0.777076	0.777076	10.9989	0.126085	0.999983	-0.672663	-0.473325	10.9991	0.808689	0.999744	0.490745	-0.418562
ENSDARG00000042555	dym	ENSG00000141627	DYM	129.805	0.114427	0.890708	0.890708	128.903	0.126142	0.999983	0.0555371	0.12464	128.903	0.236624	0.999744	0.0858397	0.0476557
ENSDARG00000018174	gnai2a	ENSG00000114353	GNAI2	563.172	0.00952457	0.725987	0.725987	572.118	0.126151	0.999983	-0.0839246	-0.0172177	572.117	0.290339	0.999744	0.0613143	-0.0845246
ENSDARG00000109022	WDR70	ENSG00000082068	WDR70	96.3622	0.275901	0.949466	0.949466	98.7572	0.12617	0.999983	0.15069	0.0931399	98.757	0.0769565	0.999744	0.102601	0.0233296
ENSDARG00000102430	opn6a			9.34805	0.593075	0.976738	0.976738	9.74294	0.126171	0.999983	0.216145	-0.269164	9.74338	0.799813	0.999744	0.338704	-0.429615
ENSDARG00000008551	pole3			175.126	0.961881	0.998881	0.998881	177.969	0.12618	0.999983	0.115212	-0.0446079	177.971	0.546418	0.999744	0.115215	-0.0477522
ENSDARG00000015325	u2af1	ENSG00000160201; ENSG00000275895	U2AF1; U2AF1L5	626.169	0.718285	0.988866	0.988866	611.314	0.126279	0.999983	-0.0355043	-0.0955463	611.315	0.430141	0.999744	0.0670746	-0.077962
ENSDARG00000074023	rbms1a	ENSG00000153250	RBMS1	147.759	0.216342	0.929362	0.929362	152.538	0.126341	0.999983	-0.085702	0.085057	152.537	0.93689	0.999744	0.120914	0.102802
ENSDARG00000089092	si:cabz01054394.5			37.815	0.716162	0.988866	0.988866	40.518	0.126354	0.999983	0.180617	0.185183	40.5177	0.103655	0.999744	0.143691	0.386319
ENSDARG00000111983	sb:cb470			81.7443	0.13021	0.905227	0.905227	80.2842	0.126457	0.999983	-0.306017	-0.109007	80.2834	0.738031	0.999744	0.219728	-0.201037
ENSDARG00000095919	si:ch73-236e11.2			100.35	0.096723	0.87367	0.87367	91.7066	0.126621	0.999983	-0.0959767	0.214024	91.706	0.581287	0.999744	0.225743	0.375074
ENSDARG00000062372	nrd1b	ENSG00000078618	NRDC	78.6307	0.209597	0.927829	0.927829	76.1313	0.127015	0.999983	-0.134886	-0.178764	76.1316	0.422549	0.999744	0.130681	-0.204929
ENSDARG00000111980	LO018585.1	ENSG00000105737	GRIK5	67.1778	0.336281	0.959996	0.959996	63.8194	0.127128	0.999983	-0.261684	-0.162697	63.8189	0.613406	0.999744	0.188251	-0.163698
ENSDARG00000096497	si:dkey-22h13.3			27.5864	0.813481	0.991457	0.991457	28.8057	0.127207	0.999983	-0.114964	0.210737	28.8061	0.42224	0.999744	0.233557	0.298159
ENSDARG00000116105	pigl			47.4335	0.679303	0.986902	0.986902	44.5939	0.127208	0.999983	-0.0342515	-0.345415	44.5938	0.941595	0.999744	0.265202	-0.282032
ENSDARG00000111262	prom1b			40.8847	0.133336	0.905227	0.905227	38.9757	0.127447	0.999983	-0.620421	-0.195591	38.9766	0.0856591	0.999744	0.429159	0.274799
ENSDARG00000059020	thap1			103.412	0.353311	0.961926	0.961926	108.22	0.127471	0.999983	0.206567	0.173165	108.221	0.92972	0.999744	0.15779	0.14933
ENSDARG00000096214	si:ch211-197k17.3	ENSG00000119986	AVPI1	370.728	0.492142	0.969347	0.969347	356.66	0.127484	0.999983	-0.154657	-0.0823647	356.66	0.56197	0.999744	0.109496	-0.137505
ENSDARG00000102716	AL645691.2			12.8297	0.873772	0.993852	0.993852	11.3234	0.127566	0.999983	-0.451095	-0.225728	11.3235	0.932146	0.999744	0.319523	-0.143916
ENSDARG00000067984	gas1b	ENSG00000180447	GAS1	71.8776	0.143187	0.911923	0.911923	74.8981	0.127603	0.999983	-0.112252	0.0676782	74.8982	0.197696	0.999744	0.125502	0.0276041
ENSDARG00000102977	cant1b	ENSG00000171302	CANT1	171.511	0.321894	0.956261	0.956261	165.969	0.127694	0.999983	-0.154091	-0.16149	165.97	0.53657	0.999744	0.130989	-0.250436
ENSDARG00000075643	ifi35	ENSG00000068079	IFI35	23.5187	0.905526	0.993852	0.993852	23.3763	0.127739	0.999983	-0.25184	0.139829	23.3765	0.306387	0.999744	0.275101	-0.0425104
ENSDARG00000055158	prox1a	ENSG00000117707	PROX1	168.156	0.743293	0.989119	0.989119	163.978	0.127769	0.999983	-0.010589	-0.128321	163.979	0.798635	0.999744	0.0993672	-0.147102
ENSDARG00000094206	si:ch73-191k20.3			58.2416	0.619695	0.981014	0.981014	64.2502	0.127842	0.999983	-0.206308	0.337251	64.2497	0.417429	0.999744	0.385698	0.484899
ENSDARG00000024276	pcbp4	ENSG00000090097	PCBP4	240.043	0.00155454	0.501246	0.501246	230.394	0.127945	0.999983	0.026125	0.102529	230.393	0.472073	0.999744	0.0751398	0.15632
ENSDARG00000053929	opn4b	ENSG00000122375	OPN4	10.2208	0.362297	0.9634	0.9634	9.51487	0.127999	0.999983	-0.190507	-0.402088	9.51491	0.730214	0.999744	0.271576	-0.503501
ENSDARG00000117061	paqr3a			54.7889	0.546601	0.971194	0.971194	51.5021	0.12809	0.999983	-0.0180364	-0.744542	51.5029	0.430714	0.999744	0.569594	-1.27827
ENSDARG00000056888	dnah5l	ENSG00000124721	DNAH8	13.4651	0.56245	0.974221	0.974221	13.3512	0.128104	0.999983	-0.300536	0.0867836	13.3511	0.108646	0.999744	0.276848	0.431475
ENSDARG00000114212	gria4b			37.6321	0.974865	0.998996	0.998996	42.1868	0.128277	0.999983	0.270301	0.187205	42.1865	0.0280057	0.999744	0.184751	-0.0777125
ENSDARG00000070126	si:dkey-22l11.6			12.9802	0.261714	0.944964	0.944964	12.0143	0.12829	0.999983	-0.602428	-0.311176	12.0146	0.0292194	0.999744	0.424353	-0.256508
ENSDARG00000103266	ogal			64.2116	0.186223	0.921124	0.921124	65.5411	0.128298	0.999983	0.155011	0.127735	65.5408	0.881674	0.999744	0.118267	0.12572
ENSDARG00000040439	rsl24d1	ENSG00000137876	RSL24D1	2227.38	0.418621	0.96607	0.96607	2260.02	0.128304	0.999983	0.0444738	0.0937589	2260.01	0.0408373	0.999744	0.0622242	-0.00837637
ENSDARG00000092423	cxcl11.5	ENSG00000138755	CXCL9	14.9833	0.237698	0.937694	0.937694	14.3235	0.128316	0.999983	-0.835461	-0.179128	14.323	0.472539	0.999744	0.59851	0.304179
ENSDARG00000101259	hgh1	ENSG00000235173	HGH1	38.5449	0.68952	0.987424	0.987424	36.6507	0.128438	0.999983	0.0563725	-0.193748	36.6509	0.247848	0.999744	0.176436	-0.407018
ENSDARG00000070371	kat7a			615.327	0.992318	0.999529	0.999529	610.334	0.128444	0.999983	-0.0956717	0.0612568	610.328	0.398326	0.999744	0.110397	-0.0366535
ENSDARG00000034718	tfpia	ENSG00000003436	TFPI	87.3966	0.0333588	0.8412	0.8412	88.0617	0.128467	0.999983	-0.158001	-0.262862	88.0637	0.711726	0.999744	0.187698	-0.221205
ENSDARG00000100001	znf1096			79.4263	0.218535	0.93078	0.93078	78.8549	0.128669	0.999983	-0.083314	-0.210665	78.8547	0.456305	0.999744	0.145923	-0.338212
ENSDARG00000045814	samm50	ENSG00000100347	SAMM50	374.604	0.997012	0.999733	0.999733	375.786	0.128768	0.999983	0.0486971	-0.0348624	375.788	0.363679	0.999744	0.0588423	-0.0677333
ENSDARG00000008502	pno1	ENSG00000115946	PNO1	512.673	0.461505	0.967494	0.967494	480.516	0.1288	0.999983	-0.0732678	-0.123385	480.517	0.908859	0.999744	0.0885034	-0.149201
ENSDARG00000090152	anapc10	ENSG00000285713; ENSG00000164162	AC098588.1; ANAPC10	108.748	0.0960629	0.873571	0.873571	111.577	0.12881	0.999983	0.223334	0.0898125	111.576	0.40626	0.999744	0.157905	0.075034
ENSDARG00000116027	CU915819.2			14.665	0.190025	0.92276	0.92276	11.2099	0.128839	0.999983	-0.617472	-2.23576	11.2095	0.902839	0.999744	1.49797	-2.72082
ENSDARG00000038302	ccar2	ENSG00000158941	CCAR2	154.03	0.349231	0.961926	0.961926	156.229	0.12892	0.999983	0.143427	0.0259273	156.229	0.89071	0.999744	0.109802	0.0553927
ENSDARG00000021720	col7a1	ENSG00000165471	MBL2	13.9881	0.576431	0.974959	0.974959	13.2159	0.129007	0.999983	-0.285818	0.199529	13.2159	0.284626	0.999744	0.342593	0.435883
ENSDARG00000003017	ube2al			627.547	0.202255	0.92707	0.92707	646.296	0.129119	0.999983	-0.0484243	0.0670714	646.297	0.396791	0.999744	0.0813981	0.00811448
ENSDARG00000104516	polr3d	ENSG00000168495	POLR3D	53.4684	0.909291	0.994443	0.994443	56.583	0.129151	0.999983	-0.0237985	0.217649	56.5827	0.240203	0.999744	0.18595	0.381612
ENSDARG00000045563	washc3	ENSG00000120860	WASHC3	170.139	0.82819	0.991457	0.991457	182.933	0.129178	0.999983	0.15951	0.124183	182.933	0.423627	0.999744	0.117779	0.0593563
ENSDARG00000070452	saraf	ENSG00000133872	SARAF	126.123	0.0250227	0.821084	0.821084	126.567	0.129184	0.999983	0.110274	0.0998768	126.566	0.433617	0.999744	0.0869964	0.056614
ENSDARG00000069435	cfap58	ENSG00000120051	CFAP58	11.6585	0.382686	0.966053	0.966053	10.3234	0.129202	0.999983	-0.309096	0.0317518	10.3234	0.383658	0.999744	0.26536	-0.226458
ENSDARG00000090548	CR753886.1	ENSG00000133574; ENSG00000133561; ENSG00000213203; ENSG00000106560	GIMAP4; GIMAP6; GIMAP1; GIMAP2	16.2879	0.0525171	0.857715	0.857715	15.8879	0.129202	0.999983	-0.308939	-0.256351	15.8881	0.965097	0.999744	0.240034	-0.240233
ENSDARG00000030107	si:ch211-207i1.2			10.8224	0.354387	0.961926	0.961926	11.1992	0.129288	0.999983	0.0576482	0.408043	11.1995	0.519035	0.999744	0.329878	0.445562
ENSDARG00000023217	crema	ENSG00000095794	CREM	135.75	0.379067	0.966053	0.966053	144.591	0.129316	0.999983	-0.105778	0.160182	144.591	0.560281	0.999744	0.190469	0.261761
ENSDARG00000054355	dcaf7	ENSG00000136485	DCAF7	764.554	0.22841	0.933768	0.933768	762.413	0.129333	0.999983	-0.0621624	-0.00623483	762.414	0.150976	0.999744	0.0469334	-0.0697856
ENSDARG00000116586	fthl27			126.755	0.137164	0.909074	0.909074	129.205	0.12938	0.999983	-0.103784	-0.474076	129.204	0.862847	0.999744	0.349716	-0.554951
ENSDARG00000100751	SYNDIG1	ENSG00000101463	SYNDIG1	200.161	0.244939	0.94065	0.94065	194.185	0.129598	0.999983	-0.145035	-0.0871125	194.185	0.739718	0.999744	0.104457	-0.1335
ENSDARG00000077804	hgsnat	ENSG00000165102	HGSNAT	140.666	0.0220417	0.796476	0.796476	139.734	0.12972	0.999983	0.0503929	0.10054	139.734	0.735509	0.999744	0.0707685	0.0831989
ENSDARG00000045989	arf4a	ENSG00000004059	ARF5	48.0903	0.426362	0.96607	0.96607	46.4787	0.129745	0.999983	-0.181276	-0.0787763	46.4785	0.804585	0.999744	0.133457	-0.13941
ENSDARG00000037679	zgc:103678	ENSG00000143158	MPC2	672.7	0.0171097	0.782809	0.782809	675.988	0.12975	0.999983	-0.0178457	-0.116446	675.989	0.916709	0.999744	0.0892368	-0.0942084
ENSDARG00000041599	zgc:91860	ENSG00000135709	KIAA0513	1010.26	0.952424	0.996966	0.996966	1094.81	0.129803	0.999983	0.145856	0.196872	1094.8	0.580115	0.999744	0.143502	0.281894
ENSDARG00000020101	psmc2	ENSG00000161057	PSMC2	888.655	0.589879	0.976579	0.976579	899.015	0.129832	0.999983	0.0657506	0.0240841	899.014	0.271163	0.999744	0.0465225	-0.0291597
ENSDARG00000092064	si:dkey-117n7.4	ENSG00000050767	COL23A1	25.6517	0.899281	0.993852	0.993852	21.8351	0.129843	0.999983	-0.38493	-0.22878	21.8354	0.556797	0.999744	0.278247	-0.384552
ENSDARG00000006093	cdk15	ENSG00000138395	CDK15	529.744	0.265216	0.94604	0.94604	539.887	0.129871	0.999983	0.0979076	0.121167	539.886	0.821281	0.999744	0.0917311	0.160584
ENSDARG00000113740	BX088589.1			62.5498	0.587605	0.976138	0.976138	66.402	0.129911	0.999983	0.169107	0.1828	66.4023	0.84561	0.999744	0.146567	0.24256
ENSDARG00000038788	dnai1.2	ENSG00000122735	DNAI1	19.2489	0.25651	0.944964	0.944964	17.8645	0.129935	0.999983	-0.330872	-0.26978	17.8648	0.596851	0.999744	0.261127	-0.183783
ENSDARG00000044414	csmd1a			42.78	0.939467	0.995907	0.995907	44.3557	0.130023	0.999983	-0.0154018	0.210037	44.3559	0.882491	0.999744	0.182012	0.148676
ENSDARG00000105048	LO018231.1			81.0455	0.599529	0.97749	0.97749	85.4486	0.13003	0.999983	-0.335643	0.165955	85.4462	0.363327	0.999744	0.352666	0.505522
ENSDARG00000063195	pxk	ENSG00000168297	PXK	253.387	0.0127381	0.764187	0.764187	256.093	0.130103	0.999983	-0.0824827	-0.0873379	256.095	0.328017	0.999744	0.0690616	-0.130878
ENSDARG00000074669	cacng4b	ENSG00000075461	CACNG4	64.048	0.187285	0.921124	0.921124	63.4373	0.130119	0.999983	-0.03787	-0.190226	63.4373	0.47186	0.999744	0.138377	-0.111932
ENSDARG00000077469	polr1b	ENSG00000125630	POLR1B	15.0016	0.458426	0.967238	0.967238	13.2995	0.130138	0.999983	0.0837495	-0.429849	13.2995	0.445026	0.999744	0.365988	-0.231751
ENSDARG00000002506	zgc:92818	ENSG00000155330	C16orf87	568.081	0.00235703	0.562734	0.562734	579.209	0.130176	0.999983	-0.101552	-0.0310807	579.207	0.237253	0.999744	0.0723225	-0.0650366
ENSDARG00000040944	ntd5			43.0154	0.176253	0.918597	0.918597	42.3462	0.130472	0.999983	-0.0948041	-0.383327	42.3476	0.993939	0.999744	0.276858	-0.381616
ENSDARG00000045561	dram1	ENSG00000136048	DRAM1	22.9852	0.554172	0.972004	0.972004	24.484	0.130479	0.999983	-0.183554	0.252033	24.4848	0.524414	0.999744	0.311043	0.0855878
ENSDARG00000112944	LO018564.1	ENSG00000134516	DOCK2	14.2719	0.341826	0.959996	0.959996	15.2463	0.130613	0.999983	0.136456	0.312758	15.2462	0.0746211	0.999744	0.21401	0.0322121
ENSDARG00000045296	cops9	ENSG00000172428	COPS9	1267.3	0.336997	0.959996	0.959996	1279.97	0.130714	0.999983	0.0167386	0.137021	1279.96	0.338044	0.999744	0.104953	0.0284617
ENSDARG00000056934	hepacama	ENSG00000165478	HEPACAM	437.069	0.0212781	0.793843	0.793843	439.047	0.130756	0.999983	-0.119285	-0.0745836	439.049	0.923087	0.999744	0.0872051	-0.0853801
ENSDARG00000100481	smg6	ENSG00000070366	SMG6	110.848	0.119303	0.895933	0.895933	111.545	0.130765	0.999983	0.0987186	0.0937258	111.545	0.292218	0.999744	0.07695	0.0295137
ENSDARG00000093469	znf653	ENSG00000267477; ENSG00000161914	AC008481.3; ZNF653	54.334	0.331293	0.959996	0.959996	50.1029	0.130813	0.999983	-0.0155748	-0.16883	50.1031	0.455771	0.999744	0.127561	-0.135361
ENSDARG00000042874	phlda2	ENSG00000181649	PHLDA2	68.6499	0.0282823	0.830403	0.830403	70.2057	0.130842	0.999983	-0.314231	-0.174765	70.2047	0.810989	0.999744	0.225217	-0.181134
ENSDARG00000102274	aaas	ENSG00000094914	AAAS	91.3334	0.123976	0.900147	0.900147	92.8227	0.131019	0.999983	0.125263	0.18304	92.8231	0.149437	0.999744	0.129046	0.0587553
ENSDARG00000099802	pnp5b	ENSG00000198805	PNP	251.817	0.430048	0.96607	0.96607	239.747	0.131149	0.999983	-0.14564	-0.175594	239.745	0.72743	0.999744	0.134718	-0.189219
ENSDARG00000111605	BX294126.1			265.344	0.81871	0.991457	0.991457	238.771	0.131159	0.999983	-0.222107	-0.341807	238.783	0.488734	0.999744	0.246593	-0.368362
ENSDARG00000077047	ptprnb	ENSG00000054356	PTPRN	733.806	0.0963864	0.87367	0.87367	726.389	0.131177	0.999983	-0.0650336	-0.104407	726.391	0.322448	0.999744	0.0739849	-0.0262696
ENSDARG00000093214	si:ch211-284e13.9			12.1292	0.317585	0.954914	0.954914	12.2381	0.131191	0.999983	-0.00452134	0.445646	12.2381	0.821542	0.999744	0.381073	0.431166
ENSDARG00000070958	pex6	ENSG00000124587	PEX6	74.8208	0.69661	0.988406	0.988406	76.8927	0.131196	0.999983	0.112164	-0.0427242	76.8931	0.305344	0.999744	0.113237	0.0743633
ENSDARG00000098929	tex15	ENSG00000133863	TEX15	14.5665	0.802433	0.991457	0.991457	12.3432	0.131233	0.999983	-0.215607	-0.565774	12.3434	0.035613	0.999744	0.369844	0.0280021
ENSDARG00000029011	xpnpep1	ENSG00000108039	XPNPEP1	260.245	0.366929	0.964133	0.964133	261.312	0.131399	0.999983	0.099893	0.0257947	261.31	0.424515	0.999744	0.0732782	0.0267175
ENSDARG00000093901	trhr2			15.5378	0.7939	0.991457	0.991457	19.7904	0.131452	0.999983	0.479712	0.446273	19.7905	0.939539	0.999744	0.378448	0.417066
ENSDARG00000075397	cipca	ENSG00000198894	CIPC	38.9385	0.314418	0.954525	0.954525	31.3058	0.131601	0.999983	-0.281849	-0.398119	31.3051	0.908039	0.999744	0.293337	-0.409961
ENSDARG00000102960	vps54	ENSG00000143952	VPS54	144.921	0.0933892	0.871985	0.871985	143.636	0.131606	0.999983	0.103641	0.0166187	143.636	0.495596	0.999744	0.0794509	0.0659792
ENSDARG00000005318	stam2	ENSG00000115145	STAM2	238.666	0.00346898	0.667683	0.667683	243.185	0.131662	0.999983	-0.0838621	-0.0364104	243.186	0.544897	0.999744	0.0601308	-0.0813364
ENSDARG00000075539	snphb	ENSG00000101298	SNPH	457.471	0.0267736	0.830403	0.830403	456.847	0.131675	0.999983	0.145862	0.105462	456.849	0.187935	0.999744	0.104562	0.223808
ENSDARG00000069796	znf1124			253.531	0.175115	0.918597	0.918597	249.005	0.131715	0.999983	-0.078738	-0.108028	249.006	0.768521	0.999744	0.0801043	-0.0947029
ENSDARG00000043257	ckbb	ENSG00000166165	CKB	24198	0.440356	0.96607	0.96607	23723	0.131731	0.999983	-0.0485607	-0.0869665	23722.9	0.4345	0.999744	0.0614172	-0.125178
ENSDARG00000036721	tomm40l	ENSG00000130204	TOMM40	293.933	0.830461	0.991457	0.991457	298.961	0.131732	0.999983	0.0963359	0.0031518	298.959	0.796393	0.999744	0.0782509	-0.0212296
ENSDARG00000105000	c2cd2	ENSG00000157617	C2CD2	55.2382	0.55075	0.971201	0.971201	52.6506	0.131735	0.999983	-0.146238	-0.141252	52.6511	0.448105	0.999744	0.121915	-0.074289
ENSDARG00000016357	fmo5			78.9644	0.771394	0.989693	0.989693	76.9536	0.131759	0.999983	-0.224383	0.0299914	76.9529	0.830647	0.999744	0.196622	-0.037749
ENSDARG00000030463	tppp3	ENSG00000159713	TPPP3	48.6299	0.255905	0.944964	0.944964	51.1322	0.131792	0.999983	0.216961	0.486767	51.1318	0.542522	0.999744	0.348791	0.41271
ENSDARG00000033009	h3f3c			4179.75	0.710018	0.988866	0.988866	4022.6	0.132029	0.999983	-0.0335276	-0.0999569	4022.61	0.913068	0.999744	0.0728308	-0.0799122
ENSDARG00000013379	ppp6r3	ENSG00000110075	PPP6R3	393.405	0.71548	0.988866	0.988866	383.112	0.132049	0.999983	-0.0697979	-0.075457	383.111	0.59721	0.999744	0.0600937	-0.0329383
ENSDARG00000004372	fmnl3	ENSG00000161791	FMNL3	29.764	0.400139	0.96607	0.96607	32.0229	0.132206	0.999983	0.248222	0.23189	32.0228	0.394381	0.999744	0.194921	0.203795
ENSDARG00000101877	rbm34	ENSG00000188739	RBM34	160.735	0.420507	0.96607	0.96607	146.025	0.132225	0.999983	-0.194962	-0.0906611	146.025	0.322945	0.999744	0.137421	-0.175728
ENSDARG00000039578	pa2g4a	ENSG00000170515; ENSG00000257411	PA2G4; AC034102.2	507.415	0.0627707	0.857715	0.857715	502.55	0.132234	0.999983	-0.0734958	-0.0580025	502.552	0.716946	0.999744	0.0554891	-0.0748657
ENSDARG00000044281	erbin	ENSG00000112851	ERBIN	180.965	0.49701	0.969491	0.969491	184.204	0.132235	0.999983	0.0343318	0.085267	184.204	0.795755	0.999744	0.0608738	0.0822221
ENSDARG00000070844	gamt	ENSG00000130005	GAMT	32.0365	0.230158	0.933768	0.933768	33.4247	0.13225	0.999983	0.426059	0.00872063	33.4251	0.620705	0.999744	0.346644	0.0910424
ENSDARG00000052642	shisa9b	ENSG00000234965	SHISA8	86.2617	0.0751065	0.857715	0.857715	82.5077	0.132354	0.999983	-0.0284623	0.153163	82.508	0.191294	0.999744	0.136282	0.323712
ENSDARG00000027357	cd2bp2	ENSG00000169217	CD2BP2	169.119	0.751368	0.989119	0.989119	155.344	0.132401	0.999983	-0.274482	-0.000313953	155.343	0.916074	0.999744	0.225009	0.0631408
ENSDARG00000098281	si:dkey-237m9.1			9.95719	0.287821	0.952116	0.952116	8.90928	0.132433	0.999983	-0.466321	-0.535538	8.90923	0.626007	0.999744	0.412776	-0.295791
ENSDARG00000038121	si:ch211-13k12.2	ENSG00000099330; ENSG00000128886	OCEL1; ELL3	47.9892	0.985297	0.998996	0.998996	49.4287	0.132452	0.999983	-0.0867843	0.204666	49.4284	0.975985	0.999744	0.215928	0.172802
ENSDARG00000069427	nkain2	ENSG00000188580	NKAIN2	85.9771	0.127067	0.901452	0.901452	83.611	0.132493	0.999983	0.118723	0.00170144	83.6114	0.419742	0.999744	0.0958456	0.0111345
ENSDARG00000098390	si:ch211-76m11.8			349.76	0.869601	0.993852	0.993852	368.456	0.132496	0.999983	0.186915	0.00283489	368.453	0.893928	0.999744	0.154674	-0.0358853
ENSDARG00000044544	zgc:110782	ENSG00000187134; ENSG00000196139; ENSG00000151632; ENSG00000264006; ENSG00000227471; ENSG00000198074; ENSG00000053371; ENSG00000198610; ENSG00000162482	AKR1C1; AKR1C3; AKR1C2; AKR1C8P; AKR1B15; AKR1B10; AKR7A2; AKR1C4; AKR7A3	11.791	0.536973	0.971194	0.971194	10.5123	0.132638	0.999983	-0.23105	-0.500006	10.5124	0.541339	0.999744	0.350912	-0.269614
ENSDARG00000052118	adamtsl5	ENSG00000185761	ADAMTSL5	10.6329	0.160364	0.916374	0.916374	10.8927	0.132728	0.999983	0.337564	0.380249	10.8928	0.781174	0.999744	0.294566	0.512451
ENSDARG00000045914	si:ch211-51e12.7			1079.7	0.40158	0.96607	0.96607	1029.19	0.132774	0.999983	-0.0336273	-0.0999297	1029.19	0.360586	0.999744	0.0713262	-0.162254
ENSDARG00000109696	tbc1d23			95.0703	0.265192	0.94604	0.94604	105.389	0.132842	0.999983	0.439764	0.478689	105.384	0.440627	0.999744	0.368446	0.483574
ENSDARG00000052371	higd2a	ENSG00000175202; ENSG00000146066	HIGD2B; HIGD2A	527.094	0.578137	0.975483	0.975483	556.941	0.132931	0.999983	0.17318	0.12907	556.941	0.385721	0.999744	0.126517	0.0606193
ENSDARG00000002986	gda	ENSG00000119125	GDA	76.19	0.212836	0.929362	0.929362	74.625	0.132948	0.999983	-0.164732	-0.165627	74.6249	0.426744	0.999744	0.136714	-0.266192
ENSDARG00000092792	rprm3			41.5057	0.399089	0.96607	0.96607	39.9928	0.132987	0.999983	-0.27488	-0.089303	39.9925	0.87503	0.999744	0.20496	-0.162595
ENSDARG00000077089	blm	ENSG00000197299	BLM	28.7589	0.120304	0.895933	0.895933	28.7315	0.133004	0.999983	0.240398	0.326471	28.7314	0.226385	0.999744	0.237934	0.585588
ENSDARG00000040253	onecutl			37.8926	0.898908	0.993852	0.993852	40.6335	0.133023	0.999983	0.19057	0.057238	40.6331	0.386937	0.999744	0.137935	0.163244
ENSDARG00000093240	GMEB2	ENSG00000101216	GMEB2	112.851	0.039482	0.854139	0.854139	112.814	0.133061	0.999983	0.144122	0.127019	112.814	0.640553	0.999744	0.112729	0.181801
ENSDARG00000109386	BX088530.1			314.424	0.0622203	0.857715	0.857715	307.468	0.133153	0.999983	-0.129073	-0.406512	307.472	0.00367017	0.985653	0.262263	-0.950467
ENSDARG00000111953	AL929435.2			147.78	0.187519	0.921124	0.921124	152.957	0.133226	0.999983	0.348613	0.178187	152.959	0.752945	0.999744	0.249823	0.214905
ENSDARG00000068983	btbd9	ENSG00000183826	BTBD9	327.619	0.0368778	0.848781	0.848781	327.546	0.133229	0.999983	0.0837905	0.0623465	327.545	0.425944	0.999744	0.061883	0.00877244
ENSDARG00000027750	dpp7	ENSG00000176978	DPP7	123.731	0.24682	0.941241	0.941241	123.537	0.133254	0.999983	-0.0334498	-0.158495	123.536	0.88741	0.999744	0.119129	-0.128245
ENSDARG00000038802	cenpl	ENSG00000120334	CENPL	9.56463	0.438263	0.96607	0.96607	8.69498	0.133313	0.999983	-0.425951	-0.236548	8.69492	0.923639	0.999744	0.310947	-0.246641
ENSDARG00000053405	sord	ENSG00000140263	SORD	172.229	0.0424439	0.857715	0.857715	171.381	0.13335	0.999983	0.326107	0.235565	171.382	0.203181	0.999744	0.23268	0.0169332
ENSDARG00000035562	mpdu1a	ENSG00000129255	MPDU1	39.6851	0.195906	0.925343	0.925343	37.4568	0.133444	0.999983	-0.323837	-0.242064	37.4575	0.850248	0.999744	0.244257	-0.146509
ENSDARG00000115169	sat2a			38.0998	0.0917802	0.871985	0.871985	36.1636	0.133467	0.999983	-0.432296	-0.340067	36.163	0.538863	0.999744	0.321678	-0.584361
ENSDARG00000113354	atp1b2b			35.1006	0.238136	0.937694	0.937694	28.7902	0.133545	0.999983	-0.505105	-1.93487	28.7899	0.71252	0.999744	1.24183	-2.2842
ENSDARG00000087330	maza	ENSG00000103495	MAZ	483.015	0.86539	0.993852	0.993852	497.814	0.13381	0.999983	0.0547246	0.0725994	497.814	0.847569	0.999744	0.0543861	0.0942645
ENSDARG00000070723	ndufa9a	ENSG00000139180	NDUFA9	1040.26	0.0930107	0.871985	0.871985	1033.44	0.134039	0.999983	0.116941	0.0195319	1033.44	0.631106	0.999744	0.0899342	0.0395388
ENSDARG00000102356	scp2b	ENSG00000116171	SCP2	585.937	0.422622	0.96607	0.96607	604.764	0.134305	0.999983	-0.0629128	0.0848032	604.766	0.537375	0.999744	0.105651	0.028666
ENSDARG00000027978	yy1b	ENSG00000100811	YY1	126.507	0.058865	0.857715	0.857715	126.395	0.134316	0.999983	0.102168	0.0782721	126.395	0.983144	0.999744	0.0776483	0.068505
ENSDARG00000068275	ptx3a	ENSG00000163661	PTX3	61.3932	0.568357	0.974253	0.974253	57.7112	0.134406	0.999983	-0.228459	0.075012	57.7113	0.932356	0.999744	0.223643	0.0513681
ENSDARG00000097317	si:dkey-276j7.3			68.1554	0.0173841	0.782809	0.782809	68.8722	0.134409	0.999983	-0.186699	-0.358518	68.8724	0.34285	0.999744	0.252029	-0.616484
ENSDARG00000116386	eif4g3b			67.301	0.718439	0.988866	0.988866	63.5322	0.134507	0.999983	-0.0467459	-0.301677	63.532	0.595697	0.999744	0.227722	-0.140561
ENSDARG00000042159	RFESD (1 of many)	ENSG00000175449	RFESD	60.6889	0.113417	0.889985	0.889985	58.8737	0.134586	0.999983	-0.238527	-0.163798	58.8725	0.664318	0.999744	0.17522	-0.269775
ENSDARG00000071192	cx40.8	ENSG00000152661	GJA1	8.95884	0.350607	0.961926	0.961926	8.99057	0.134614	0.999983	-0.0518283	0.324656	8.99063	0.455605	0.999744	0.292773	0.555663
ENSDARG00000020000	sh3bp4a	ENSG00000130147	SH3BP4	62.696	0.321535	0.956261	0.956261	62.1821	0.134688	0.999983	-0.0163951	-0.148654	62.1828	0.636365	0.999744	0.111886	-0.156131
ENSDARG00000016470	anxa5b	ENSG00000164111	ANXA5	40.604	0.773954	0.989693	0.989693	35.8288	0.134807	0.999983	-0.398255	-0.0105425	35.83	0.345351	0.999744	0.31955	0.315948
ENSDARG00000031434	rcor1	ENSG00000089902	RCOR1	151.347	0.16919	0.916374	0.916374	149.545	0.13482	0.999983	-0.110556	-0.0763398	149.545	0.825637	0.999744	0.0822786	-0.0828863
ENSDARG00000054292	si:ch211-14a17.11	ENSG00000179933	C14orf119	172.764	0.832768	0.991457	0.991457	158.537	0.13482	0.999983	-0.0200341	-0.330737	158.537	0.304969	0.999744	0.256368	-0.531749
ENSDARG00000079482	GID4	ENSG00000141034	GID4	127.16	0.0965773	0.87367	0.87367	121.853	0.134888	0.999983	-0.102263	0.0946541	121.852	0.0114491	0.999744	0.130771	0.294468
ENSDARG00000103415	ppp4r3b	ENSG00000275052; ENSG00000224960	PPP4R3B; PPP4R3C	85.5704	0.165392	0.916374	0.916374	86.6433	0.134902	0.999983	0.15935	0.0827859	86.6435	0.871568	0.999744	0.115375	0.0425328
ENSDARG00000010487	sae1	ENSG00000142230	SAE1	205.025	0.476202	0.96893	0.96893	195.758	0.134915	0.999983	-0.0129128	-0.104007	195.759	0.563446	0.999744	0.0799712	-0.0463317
ENSDARG00000069175	vps4b	ENSG00000119541	VPS4B	322.274	0.224928	0.933768	0.933768	318.381	0.135026	0.999983	-0.0820012	-0.0537273	318.38	0.928751	0.999744	0.0604656	-0.0663567
ENSDARG00000030402	twist1a			11.5694	0.576045	0.974959	0.974959	10.6204	0.135086	0.999983	0.191445	-0.352759	10.6201	0.338002	0.999744	0.37925	-0.710403
ENSDARG00000088143	sema4gb	ENSG00000095539	SEMA4G	122.537	0.073274	0.857715	0.857715	123.618	0.135131	0.999983	0.0941443	0.247043	123.618	0.474182	0.999744	0.17918	0.335435
ENSDARG00000091833	sv2			60.2017	0.144894	0.913225	0.913225	60.4492	0.135284	0.999983	0.053115	0.203421	60.4484	0.327495	0.999744	0.151219	0.332352
ENSDARG00000025011	synj1	ENSG00000159082	SYNJ1	472.255	0.226016	0.933768	0.933768	473.935	0.135335	0.999983	0.0105845	-0.0642996	473.935	0.126771	0.999744	0.0557855	0.0131956
ENSDARG00000045932	cpeb1a	ENSG00000260836; ENSG00000214575	AC245033.1; CPEB1	51.9969	0.741902	0.989119	0.989119	51.2724	0.135412	0.999983	0.131053	-0.0979634	51.2727	0.51376	0.999744	0.165324	-0.0530757
ENSDARG00000094408	MFAP4 (1 of many)	ENSG00000166482	MFAP4	23.6077	0.900725	0.993852	0.993852	27.8468	0.135425	0.999983	0.401132	0.346078	27.8456	0.991509	0.999744	0.311928	0.347703
ENSDARG00000025301	gfap	ENSG00000131095	GFAP	497.547	0.191336	0.92276	0.92276	535.102	0.135492	0.999983	0.148857	-0.121027	535.101	0.0439159	0.999744	0.182273	-0.400856
ENSDARG00000112964	chd9			70.0948	0.627176	0.981041	0.981041	63.6297	0.135622	0.999983	-0.205317	-0.397577	63.6294	0.563349	0.999744	0.28194	-0.265143
ENSDARG00000045843	apex1	ENSG00000100823	APEX1	466.716	0.961796	0.998881	0.998881	446.076	0.135704	0.999983	-0.0781875	-0.106868	446.078	0.817974	0.999744	0.0799841	-0.139437
ENSDARG00000043818	si:ch211-119c20.2	ENSG00000177303	CASKIN2	48.7515	0.228684	0.933768	0.933768	44.7198	0.135834	0.999983	-0.18914	0.00358936	44.7201	0.187762	0.999744	0.154459	0.196387
ENSDARG00000096141	zgc:173624			25.5718	0.722464	0.989022	0.989022	24.249	0.13618	0.999983	-0.269819	-0.0929615	24.2486	0.677149	0.999744	0.19051	-0.203196
ENSDARG00000110362	CMKLR1 (1 of many)	ENSG00000174600	CMKLR1	8.00484	0.338809	0.959996	0.959996	9.13163	0.136239	0.999983	0.694788	0.949839	9.13108	0.522575	0.999744	0.68122	0.649457
ENSDARG00000027497	mast1a			165.515	0.132544	0.905227	0.905227	163.767	0.136628	0.999983	0.134481	0.0901846	163.767	0.173689	0.999744	0.0960246	0.213515
ENSDARG00000003281	pik3ip1	ENSG00000100100	PIK3IP1	1184.72	0.673959	0.986336	0.986336	1137.94	0.136822	0.999983	-0.0838131	-0.127141	1137.93	0.662635	0.999744	0.0928343	-0.161039
ENSDARG00000079229	znf414	ENSG00000133250	ZNF414	264.901	0.467697	0.967494	0.967494	275.807	0.136886	0.999983	0.100157	0.00530925	275.809	0.642495	0.999744	0.0812012	0.0343644
ENSDARG00000110378	BX088690.1			18.015	0.718987	0.988866	0.988866	15.1008	0.137119	0.999983	-0.25473	-0.74734	15.1009	0.781705	0.999744	0.533593	-0.99133
ENSDARG00000100115	dnah1	ENSG00000114841	DNAH1	12.2348	0.335953	0.959996	0.959996	11.7784	0.137224	0.999983	-0.311548	-0.0708392	11.7785	0.614486	0.999744	0.230649	-0.0916503
ENSDARG00000051915	pde5ab	ENSG00000138735	PDE5A	25.8421	0.158771	0.916374	0.916374	25.3091	0.137225	0.999983	-0.116317	-0.225193	25.3093	0.395228	0.999744	0.158099	-0.297573
ENSDARG00000032746	tnfsf10l3			11.2439	0.0670701	0.857715	0.857715	12.0583	0.137384	0.999983	0.406304	0.486629	12.0582	0.682028	0.999744	0.366649	0.266941
ENSDARG00000097264	si:ch211-40k21.5			115.613	0.244256	0.940086	0.940086	114.966	0.137425	0.999983	0.150164	-0.00749699	114.966	0.537212	0.999744	0.128133	0.0150843
ENSDARG00000045928	psma4	ENSG00000041357	PSMA4	975.456	0.888685	0.993852	0.993852	956.95	0.13752	0.999983	-0.0127888	-0.0783221	956.952	0.127342	0.999744	0.0581426	-0.16184
ENSDARG00000102531	anapc11			608.362	0.980994	0.998996	0.998996	637.427	0.137583	0.999983	0.0588191	0.147867	637.423	0.61164	0.999744	0.107144	0.0789318
ENSDARG00000092119	si:ch211-235f12.2			302.19	0.95601	0.997652	0.997652	313.444	0.137658	0.999983	0.0032706	0.175246	313.447	0.284357	0.999744	0.142901	0.284873
[truncated: 18,792 more rows]
